# Supplementary material for: Altered Transcriptional Control Networks with Trans-Differentiation of Isogenic Mutant-KRas NSCLC Models
Source: Front Oncol. 2014 Dec 8;4:344. doi: 10.3389/fonc.2014.00344 (PMC4259114; doi:10.3389/fonc.2014.00344)
Supplement: Table S1 — Excel format table of RSEM normalized H358 and A549 genes from RNA-Seq, edited where any read is non-zero. [file Data_Sheet_1.ZIP › TableS1.xlsx]

## Sheet: Table S1
Gene Name	H358 log2 M:E	A549 log2 M:E	H358 C1 RSEM	H358 C2 RSEM	H358 TGF-1 RSEM	H358 TGF-2 RSEM	A549 C1 RSEM	A549 C2 RSEM	A549 TGF-1 RSEM	A549 TGF-2 RSEM	ID
1/2-SBSRNA4	-0.42605	0.143847	32.77	40.87	29.49	25.32	12.34	15.51	19.34	11.43	NR_039978:uc003hzj.4
7SK	0.288125	0.31034	36	59	51	65	17	8	15	16	:uc021okx.1,:uc021onz.1,:uc021ood.1,:uc021opr.1,:uc021oqh.1,:uc021oql.1,:uc021peu.1,:uc021pgn.1,:uc021pjn.1,:uc021pkw.1,:uc021poa.1,:uc021pok.1,:uc021prs.1,:uc021pvp.1,:uc021pxy.1,:uc021pyd.1,:uc021qea.1,:uc021qgj.1,:uc021qjg.1,:uc021qmf.1,:uc021qsa.1,:uc021qvo.1,:uc021ras.1,:uc021rby.1,:uc021rcb.1,:uc021ree.1,:uc021ref.1,:uc021req.1,:uc021rio.1,:uc021rkc.1,:uc021rls.1,:uc021rlx.1,:uc021rxe.1,:uc…
A1BG	0.215592	-0.0312213	41.36	34.89	44.14	44.4	39	32	33.28	36.2	AK124712:uc002qsf.2,NM_130786:uc002qsd.4
A1BG-AS1	-0.233016	0.103093	101.5	107.49	86.29	91.53	29	25	40	18	BC040926:uc002qse.3,NR_015380:uc002qsg.3
A1CF	0.32072	0.146015	5	14.12	9.99	13.89	1.69	0	1.87	0	BC054873:uc001jjk.1,NM_001198818:uc009xov.3,NM_001198819:uc010qho.2,NM_001198820:uc010qhn.2,NM_014576:uc001jji.3,NM_138932:uc001jjj.3,NM_138933:uc001jjh.3
A2LD1	-0.317637	0.0369942	75.53	72.18	57.16	61.36	29	48	39	40	CCDS45066:uc021rmd.1,NM_001195087:uc001vor.3,NM_033110:uc001voq.2
A2ML1	0.0122028	0.0814044	1.92	11.03	7.02	6.04	3.79	0	3.01	1	AK057908:uc001qvb.1,AK123592:uc001qva.1,AK302555:uc010sgm.2,NM_144670:uc001quz.4
A4GALT	1.06792	-0.67467	204.28	237.29	437.31	488.4	141.7	192.12	106.7	102.43	AK312927:uc010gzd.3,CCDS14041:uc021wqq.1,GU902276:uc021wqp.1,GU902277:uc021wqo.1,GU902281:uc021wqr.1,NM_017436:uc003bdb.3
A4GNT		1	0	0	0	2	4	6	6	14	NM_016161:uc003ers.2
AAA1	1.80735		2	0	2	5	1	0	0	0	AY312367:uc003teb.1,AY312370:uc010kwq.2,AY312373:uc011kaq.1,AY321515:uc010kwx.1,AY321516:uc003tdz.3,BC031961:uc003tek.4,NR_015356:uc010kwy.3,NR_033664:uc010kwo.2,NR_033665:uc010kwp.2
AAAS	-0.574188	-0.208155	1384	1723	1021.05	1065.81	777.81	821	727	657	NM_001173466:uc001scs.4,NM_015665:uc001scr.4
AACS	-0.206466	0.264703	1449	1692.99	1318.03	1405	288	288	384	308	AK022740:uc009zyh.3,AK304176:uc009zyg.2,BC040574:uc009zyi.3,BC041000:uc001uhd.3,NM_023928:uc001uhc.3
AACSP1	0.358622	2.05063	331	415.42	421.06	536	3	4	14	15	BC024222:uc003mjk.3,BC144474:uc011dgl.2,NR_024035:uc011dgk.2
AADAC		-1.08168	0	0	0	0	114	104	50	53	NM_001086:uc003eze.3
AADAT	-1.15439	0.599609	1409	1562	606	728.74	98	98	153	144	BC031068:uc003ist.3,NM_016228:uc003isr.3,NM_182662:uc003iss.3
AAGAB	-0.455439	-0.0798674	3057	3655.68	2238.87	2656.61	1208.94	1134	1101.76	1115	AK294402:uc010uju.2,NM_024666:uc002aqk.4
AAK1	-0.124513	0.019399	3263	3701.02	2958.03	3430.16	918.76	825.33	841.26	926.44	AB384092:uc010fdk.2,AK310951:uc010fdm.1,BC143710:uc010yqm.1,NM_014911:uc002sfp.2
AAMP	0.205304	-0.0837254	4019.72	4873.63	4921	5332.4	1284	1270	1237	1173	AK225078:uc002vhl.3,NM_001087:uc002vhk.3
AANAT	1.41504	-1.32193	2	4	7	9	1	4	1	1	BC143989:uc010wte.2,NM_001088:uc002jro.3,NM_001166579:uc021udg.1
AARS	0.545956	-0.291772	7236.99	8511	10845	12146.9	3480.33	3338.11	2795	2774.97	AK299098:uc010vlu.1,NM_001605:uc002eyn.1
AARS2	0.0242761	-0.0362906	1496.84	1777.31	1556.14	1773.57	262.95	255.95	235.36	270.65	NM_020745:uc010jza.1
AARSD1	0.0639991	0.343414	1164.91	1506.42	1273.52	1518.98	384.48	354.37	482.61	454.81	AK309477:uc010cyu.1,NM_001136042:uc010whg.2,NM_001142653:uc010whh.2,NM_001142654:uc002ich.3,NM_025267:uc002icd.3
AASDH	0.254433	-0.16853	778.32	843.99	898	1037.2	94.8	112	96	88	AF516672:uc003hbo.3,AK294332:uc011cab.2,AK303733:uc011caa.2,BC015096:uc003hbq.1,BC141824:uc003hbp.3,BC142709:uc010ihc.3,BX640635:uc010ihb.3,NM_181806:uc003hbn.3
AASDHPPT	-0.230827	-0.240487	3596.05	3915.24	2931.65	3469.07	611.22	577.52	517.23	488.99	AF136978:uc001pjd.1,AK293362:uc010rvn.1,NM_015423:uc001pjc.1
AASS	2.67181	0.813943	271.38	350.76	1889.36	2075.1	12.03	14.5	24.59	22.05	AJ007714:uc003vka.3,AK294326:uc011knw.2,BC144246:uc011knv.2,BC144247:uc011knu.2,NM_005763:uc003vkb.3
AATF	1.04202	-0.0677881	3396.07	4238.31	7303	8417.07	1291	1258	1185	1247	NM_012138:uc002hni.3
AATK	0.949332	-0.63743	37	36.02	60	81	7	7	6	3	AK094931:uc010dhz.3,NM_001080395:uc010dia.3,NM_004920:uc021ueu.1
AB000466	-1.34889	0.135502	276	397.85	121.2	143.35	46.48	32.22	42.86	43.59	AB000466:uc003ggg.1
AB007962	-0.199076	0.668457	46.12	36.43	35.57	36.34	3.68	4.6	6.49	6.67	AB007962:uc001eso.1
AB062081	1.08099	-1.17409	34.12	35.15	72.31	74.23	3.44	9.58	2.65	3.12	AB062081:uc011mvt.1
AB062083	-0.202246	0.500991	8.72	16.05	11.47	10.06	18.17	6.59	14.76	20.28	AB062083:uc021tnv.1,AB062083:uc021tny.1
AB073649	-0.216477	-2.5361	3.32	6.01	4	4.03	31.04	27.02	6	4.01	AB073649:uc003qhb.3
AB074162	1.69817	-0.207361	6.69	8.95	29.44	21.31	3.23	4.09	5	1.34	AB074162:uc004bos.3
AB074166	-0.773885	6.10154	25.76	26.22	18.7	11.7	0.02	0.01	2.06	0	AB074166:uc009wle.2
AB075489	0.12503	-0.338451	60.83	68.74	71.05	70.25	76.21	83.18	74.87	51.19	AB075489:uc021oly.1
AB075492	0.566953	0.0664711	26.85	43.55	43.9	60.39	12.26	9.16	10.08	12.35	AB075492:uc021zhg.1
AB1	-0.814789	0.041865	498.71	550.91	296.17	300.53	198.87	168.61	180.16	198.14	DQ585677:uc001ayw.3
AB209061	0.0149994	0.62652	276.65	402.71	342.58	343.88	140.53	121.24	213.16	190.97	AB209061:uc002dtz.1
AB209185	0.978424	-0.459432	55.03	81.05	116.06	152.06	14	19	14	10	AB209185:uc003ydc.1
AB209315	0.330801	0.333794	50.41	56.57	74.29	60.26	21.02	14.82	14.49	30.68	AB209315:uc021wef.1
AB240015	0		1	0	1	0	0	0	0	0	AB240015:uc002bfp.1
AB488780	0.729573	0.661127	33.19	36.46	57.05	58.44	9.99	2	6.96	12	AB488780:uc021qqx.1
ABAT	4.09954	-0.36257	2	5	59	61	11	16	16	5	AF116638:uc021tcs.1,BC013965:uc010buh.3,NM_000663:uc002czd.4,NM_001127448:uc010bui.3,NM_020686:uc002czc.4
ABCA1	1.33671	-4.02671	5321.09	6056.33	13087.4	15649.1	601.33	507	34	34	BC034824:uc004bcm.3,BC142693:uc010mti.1,NM_005502:uc004bcl.3
ABCA10	0.174959	0.847997	69.89	88.1	66	112.36	4	1	6	3	AF119885:uc002jhz.3,AK298508:uc010wqs.1,AK310858:uc010dfc.1,AL832004:uc010dfb.1,BC136460:uc010wqt.1,NM_080282:uc010dfa.1
ABCA11P	-0.754502	0.222355	651.78	784.81	397.42	454.12	22.53	32.5	34.76	29.44	AK303674:uc011buv.2,BC098259:uc003gad.2,BC098291:uc003gae.3,BC099730:uc010ibd.2,NR_002451:uc003gac.2
ABCA12	-2.98706	-0.932886	48	63	5	9	10	11	4	7	BC144073:uc010zjn.2,NM_015657:uc002vev.3,NM_173076:uc002vew.3
ABCA13	-0.0824118	1.27967	184.98	219.72	191.55	190.68	3.47	2.28	6	7.96	AF501281:uc010kys.1,AK126220:uc010kyr.2,AK128516:uc010kyu.1,AK128570:uc003tos.1,AK131360:uc010kyt.1,BX647560:uc003top.2,NM_152701:uc003toq.2
ABCA17P	-0.0112273	1	64	65	54	74	1	3	4	4	BC042853:uc002cqb.1,DQ660314:uc002cqa.1,NR_003574:uc002cqc.1
ABCA2	0.846246	-0.761517	1838.99	2064.59	3347.78	3670.14	1136.62	1229.98	722	674	AB384556:uc011mem.1,AF327657:uc004ckl.1,AK308738:uc010nca.3,AL833967:uc004ckn.1,BC029282:uc004cko.1,CCDS43909:uc022bpz.1,JF279960:uc022bqa.1,NM_001606:uc022bpy.1,NM_212533:uc004ckm.1
ABCA3	-0.5025	0.402216	39	46	25	35	632	696	924	831	AB210044:uc010bsk.1,AK310864:uc010bsl.1,BC062779:uc002cpz.1,NM_001089:uc002cpy.1
ABCA4	-1.27302		35	52	15	21	3	3	0	0	AK295818:uc010otn.1,AK310492:uc009wdp.1,NM_000350:uc001dqh.3,U66691:uc001dqi.1
ABCA5	1.54424	0.26698	94.04	101.07	244.35	324.69	70.28	77	90	87.22	AJ512612:uc002jih.2,AK056533:uc002jic.2,AK094416:uc002jid.2,AK122803:uc002jib.2,AK292592:uc010dfe.2,BX640746:uc002jie.2,NM_018672:uc002jif.2,NM_172232:uc002jig.2
ABCA7	-0.459832	-0.971431	385.19	443.45	295	307.48	229	271	121	134	AB055390:uc010dsb.1,AK097344:uc002lqy.3,AK301108:uc010dsa.3,AL137481:uc010dsc.3,NM_019112:uc002lqw.4
ABCA8	0.557554	-0.760122	10.28	10.09	15.84	14.14	11.18	14.36	6.99	8.09	AK295876:uc002jhr.3,AK304286:uc010wqr.2,BC024003:uc002jht.3,BC047765:uc002jhs.3,BC143971:uc002jhq.3,BC143972:uc010wqq.2,NM_007168:uc002jhp.3
ABCA9	-0.328656	-0.0338612	28.12	33.14	19.46	29.32	3.1	12.85	8.6	6.98	BC062472:uc002jhv.3,CR627382:uc010dez.3,NM_080283:uc002jhu.3
ABCB1	0.241008		5	6	6	7	0	0	0	0	AY425005:uc003uja.2,AY425006:uc010lei.2,EU854148:uc011khc.2,NM_000927:uc003uiz.2
ABCB10	-0.410864	0.157856	459	558.04	355	409.99	417	395	430.89	475	NM_012089:uc001htp.4
ABCB11	-3.42626		22	21	3	1	1	0	0	0	AK302540:uc010zdb.1,AK303050:uc010zda.1,NM_003742:uc002ueo.1
ABCB5	0.714156	-1.10798	38.04	37.57	64.93	59.11	94.2	81.08	41.76	39.56	AY785909:uc003sux.1,NM_001163941:uc010kuh.3,NM_001163942:uc003suv.4,NM_001163993:uc011jyi.1,NM_178559:uc003suw.4
ABCB6	0.692538	-1.21206	528.92	654.77	893.33	1019.66	535.98	609.43	228.7	265.72	AK057026:uc010fwe.2,AK303230:uc010zku.1,NM_005689:uc002vkc.2
ABCB7	0.20015	0.0561431	669.02	831	816.81	906.44	238	266	254	270	AF133659:uc004eca.3,AK294657:uc011mqn.2,AK307414:uc010nls.3,BX537833:uc010nlt.3,NM_004299:uc004ebz.3
ABCB8	-0.137893	-0.150878	608	723.37	551.99	658.02	733	775.79	711	647.97	AK002018:uc003wil.4,AK094005:uc003wim.4,AK128129:uc003wii.2,AK294344:uc011kvd.2,AK310796:uc010lpw.1,BC141836:uc010lpx.3,NM_007188:uc003wik.4
ABCB9	-0.935241	-0.205828	574.01	671.03	309.05	342.05	115.01	93.25	79.1	101.47	AK027624:uc001udq.3,AK294225:uc010tai.2,BC017348:uc001udr.3,BC064384:uc021rfq.1,NM_001243013:uc010taj.2,NM_001243014:uc021rfo.1,NM_019624:uc001udo.4,NM_019625:uc001udm.4,NM_203444:uc021rfp.1
ABCC1	-0.311478	-0.404192	2850.69	3346.51	2332.72	2661.08	4866.78	5062.73	3728.99	3774.34	AB209120:uc002del.4,AK311015:uc010bvn.3,HQ917064:uc021tdr.1,HQ917065:uc021tdq.1,HQ917066:uc021tdt.1,HQ917067:uc021tds.1,NM_004996:uc010bvi.3,NM_019862:uc010bvj.3,NM_019898:uc010bvk.3,NM_019899:uc010bvm.3,NM_019900:uc010bvl.3
ABCC10	0.0226326	0.297742	960	1246	1086	1154.88	196	201	253	235	AK024446:uc010jyo.1,NM_001198934:uc003ouy.1,NM_033450:uc003ouz.1
ABCC11	-0.137504	-1	17	16	14	16	0	2	1	0	AK301547:uc010vgk.1,AK301547:uc010vgl.1,AL117406:uc010cbg.1,NM_032583:uc002efg.1,NM_033151:uc002eff.1,NM_145186:uc002efh.1
ABCC12	-2.66297		11	8	0	3	1	0	0	0	AF395908:uc002efa.1,AF395909:uc002efb.1,AF411577:uc002eey.1,AF411578:uc002eez.1,AK122635:uc002efe.1,AK302520:uc010vgj.1,BC036378:uc002efd.1,NM_033226:uc002efc.1
ABCC13	-0.939355	2.11306	1.79	7.76	0.98	4	0.46	0	1	0.99	AF418600:uc002yjs.3,AF518320:uc010gkx.3,NR_003087:uc002yjr.3,NR_003088:uc002yjq.3
ABCC2	-0.033372	-1.16206	64	93	76.41	77	4988.19	5017.23	2209.34	2261.82	NM_000392:uc001kqf.2
ABCC3	-0.824046	-0.366099	556.15	597.26	297.25	354.26	5907.88	6624.48	5038.93	4684.65	AF154001:uc002isn.3,NM_001144070:uc002isk.4,NM_003786:uc002isl.3
ABCC4	-0.770042	-0.813438	1475.68	1762.21	863.92	1034.78	1119.79	1038.29	598	630	AF541977:uc010afk.3,AK296247:uc010tih.1,AK309460:uc010afj.3,AY133678:uc010afl.1,AY133679:uc001vmf.2,AY133680:uc010afm.1,NM_001105515:uc001vme.2,NM_005845:uc001vmd.4
ABCC5	0.688789	0.646177	1236.04	1503	2088.16	2326.98	339	307	484	527	AY196484:uc010hxl.3,AY754874:uc010hxm.3,AY754876:uc010hxn.3,BC051358:uc003fmi.3,BC142670:uc010hxo.3,BC144495:uc011bqt.2,NM_001023587:uc003fmh.3,NM_005688:uc003fmg.3
ABCC6	2.22311	-3.68119	10	4.32	35.65	31.21	46.1	52.16	2	5.66	AK298295:uc010uzz.1,AM711638:uc010bvo.3,NM_001079528:uc002deo.4,NM_001171:uc002den.4
ABCC6P1		-2.97453	0	0	0	0	5.52	2.34	0	1	AK298443:uc010vam.2,NR_003569:uc002dfg.3
ABCC6P2	5.44413	-2.46004	0	1.68	32.35	40.79	13.38	10.5	3	1.34	NR_023387:uc002dcu.2
ABCC8		1.45943	0	0	0	0	13	11	37	29	AK297560:uc010rcy.1,HM635782:uc021qej.1,NM_000352:uc001mnc.3
ABCC9	-1.38533	0.224891	8947.17	10536.9	3422.07	4036.45	351.11	295.94	358.32	397.88	AK056519:uc001rfl.1,BC033804:uc001rfk.3,NM_005691:uc001rfi.1,NM_020297:uc001rfh.3
ABCD1	1.58958	0.270089	227	239	677.53	724.95	66	70	79	85	NM_000033:uc004fif.2
ABCD2	1.4021		9	5	16	21	0	0	1	0	NM_005164:uc001rmb.2
ABCD3	-0.793994	-0.592574	2100.58	2596	1219.83	1488.9	952.31	910.02	607.02	628	AK296791:uc010oto.2,AK302714:uc010otp.2,BC068509:uc009wdr.3,BX648715:uc001dqo.4,NM_001122674:uc001dqm.4,NM_002858:uc001dqn.4
ABCD4	0.447546	0.131118	984	1151.99	1307	1605.89	223	271	277	264	AK297934:uc010tur.2,BX247984:uc001xpu.2,BX248053:uc001xpv.2,NM_005050:uc001xpr.2,NR_003256:uc001xps.2
ABCE1	-0.104114	-0.0758982	9514.89	11480.6	9130.27	10403.5	1676.32	1562.59	1508.15	1564.77	AK315198:uc010iot.3,NM_001040876:uc003ijx.3,NM_002940:uc003ijy.3
ABCF1	-0.444124	-0.195292	6961.89	8475.06	5341.69	6004.94	1172	1166	968	1074	AK307551:uc003nqk.2,NM_001025091:uc003nql.3,NM_001090:uc003nqm.3
ABCF2	-0.0570673	0.00948708	2764.94	3521.17	2759.77	3282.54	1492.91	1439.97	1515.48	1436.75	NM_005692:uc003wjo.1,NM_007189:uc003wjp.3
ABCF3	0.00425073	-0.155579	1554	1835	1599	1800	379	384	359	326	AK092415:uc003fna.2,AK097073:uc003fnb.2,NM_018358:uc003fmz.2
ABCG1	3.44399	-1.62951	5.48	7.41	64.5	75.78	56.45	51.1	19.72	15.04	AK298491:uc011aev.2,BX537588:uc010gpb.2,NM_004915:uc002zaq.3,NM_016818:uc002zap.3,NM_207174:uc002zar.3,NM_207627:uc002zan.3,NM_207628:uc002zam.3,NM_207629:uc002zao.3
ABCG2	-1.96934	-4.0167	314.03	383	76	102	1746.31	1669	102	109	AK002040:uc003hrf.3,BC092408:uc003hrh.3,DQ459576:uc003hri.1,DQ459594:uc003hrk.1,DQ459613:uc003hrj.1,NM_004827:uc003hrg.3
ABCG4	4	-0.584963	0	1	6	10	10	5	5	5	AJ308239:uc001pvt.1,NM_001142505:uc009zar.3,NM_022169:uc001pvs.3
ABHD1	0.36257	-1.41504	7	7	7	11	17	15	5	7	AX748133:uc002riu.3,BC056403:uc002riv.3,NM_032604:uc002rit.3
ABHD10	0.630708	-0.332364	1017.71	1237.89	1666.84	1825.56	433.38	379	305.22	340	AK300018:uc011bhq.2,NM_018394:uc003dyk.4
ABHD11	-0.798114	-0.149499	806.26	1028.48	508.06	547.1	189.73	161.46	147.24	169.38	AF412032:uc003tzf.3,NM_001145364:uc011kfb.2,NM_148912:uc003tzb.3,NM_148913:uc003tzc.3,NR_026910:uc003tza.3
ABHD11-AS1	-0.332151	1.32193	17.99	16	15	12	0	2	3	2	NR_026690:uc011kez.1
ABHD12	-0.490571	-0.0280486	4534.04	5113.09	3236.49	3629.79	1002.05	1001.17	971.15	993.5	NM_001042472:uc002wus.2,NM_015600:uc002wuq.3
ABHD12B	1.58496	0.584963	7	3	15	15	1	1	1	2	AY311397:uc001wyq.3,AY311399:uc010any.3,NM_001206673:uc001wys.3,NM_181814:uc001wyr.3
ABHD13	-0.334445	-0.122786	526.01	576.01	387	487	208	233	188.02	217	CCDS32007:uc021rml.1,NM_032859:uc001vqq.3
ABHD14A	1.14254	0.131947	262.57	315.81	598.75	678.14	72.78	83.53	95.2	76.08	AK308592:uc010hlz.2,NM_015407:uc003dco.3
ABHD14B	1.46413	-0.270744	1221.98	1414	3360.92	3911.65	341	372	303	288	AK298813:uc011bdz.1,BC071931:uc003dcn.3,NM_001146314:uc011bdy.2,NM_001254753:uc021wza.1,NM_032750:uc003dcm.3
ABHD15	-0.888076	-1.13707	266.74	376.88	156.13	191.64	548.36	562.88	245.91	259.35	NM_198147:uc002hed.2
ABHD16A	-0.501197	-0.236803	1011	1265	747.04	861	213	223	181	189	AK297235:uc011dnz.2,AK303496:uc011doa.2,NM_001177515:uc011dny.2,NM_021160:uc003nvy.2,NR_033488:uc003nvx.2,NR_033489:uc010jtc.2
ABHD16B	-0.520962	-0.189825	214	271	163	175	36	37	38	26	NM_080622:uc002ygx.1
ABHD2	0.910669	0.205715	6700.94	7744.84	12734.6	14422.2	2708.96	2541.34	3013.91	3041.04	AK296827:uc010ups.1,NM_007011:uc002bnj.2,NM_152924:uc002bnk.2
ABHD3	-1.05564	-1.32062	802	887.93	388	425	274	278	121	100	AK024992:uc002ktk.2,AK298728:uc010xao.1,CR627346:uc002ktn.2,NM_138340:uc002ktl.2
ABHD4	0.953075	-0.0159048	900	882.03	1685	1765	977	932	955	933.07	AK293198:uc010tnb.2,AK298127:uc010tna.1,AK301315:uc010tmz.1,NM_022060:uc001wgm.3
ABHD5	-0.2046	-0.438227	1247.97	1375.97	1090	1187	235	204	157	167	NM_016006:uc003cmx.3
ABHD6	2.08286	0.102362	89	114	448	412	104	100	105	114	AK122983:uc003djt.4,NM_020676:uc003djs.4
ABHD8	0.138695	-1.07895	110.01	98	128	101	78	91	41	39	NM_024527:uc002ngb.4
ABI1	-0.0136066	0.219904	1380.45	1680.16	1412.86	1619.02	733	762.72	922	820	AK296751:uc010qdg.2,NM_001012750:uc001isy.3,NM_001012751:uc001ita.3,NM_001012752:uc001isz.3,NM_001178116:uc001itb.3,NM_001178119:uc001itc.3,NM_001178120:uc001itd.3,NM_001178121:uc001ite.3,NM_001178122:uc010qdj.2,NM_001178123:uc010qdk.2,NM_001178124:uc010qdh.2,NM_001178125:uc010qdi.2,NM_005470:uc001isx.3
ABI2	0.931365	-0.159518	2038.26	2306.31	3891.25	4394.19	1189.13	1100.22	1002.95	1046.76	AF260261:uc002vaa.3,AK294429:uc010zih.2,AK297537:uc010zik.2,AK299092:uc010zim.2,AK299672:uc010zil.2,AK299824:uc010zii.2,AK302853:uc010zij.2,AK316000:uc010zig.1,AK316343:uc010zin.2,NM_005759:uc002uzz.3,U23435:uc002vab.3,X95677:uc002vac.3
ABI3	8.04898		1	0	117	147.84	0	0	0	0	NM_001135186:uc002ioq.1,NM_016428:uc002iop.1
ABI3BP	1.91882	-1.06629	31.6	37.99	120.98	142.15	29.1	37.03	13.58	18	AB056106:uc003dum.3,AK025204:uc003dup.4,AK123737:uc003duk.3,AK123748:uc003duj.3,AK299938:uc011bhd.2,AL833204:uc003duo.2,BX648726:uc003dul.3,NM_015429:uc003dun.3
ABL1	0.892732	0.163802	4461	5581.34	8791.95	9853.55	1596	1714	1961.98	1746	NM_005157:uc004bzw.3,NM_007313:uc004bzv.3
ABL2	0.954269	0.249224	3973.5	4968.4	8075.01	9250.79	949.13	854.41	1032.75	1110.88	AK225255:uc001gmk.3,AK309549:uc009wxf.2,NM_001136000:uc001gmg.4,NM_001136001:uc009wxe.3,NM_001168236:uc010pnh.2,NM_001168237:uc010pnf.2,NM_001168238:uc010png.2,NM_001168239:uc010pne.2,NM_005158:uc001gmi.4,NM_007314:uc001gmj.4
ABLIM1	-0.377458	-1.89918	3915.37	4471.43	3029.99	3426.11	741.6	698.89	191.98	194.21	AK057834:uc001lbz.1,AK122891:uc021pzf.1,AK297344:uc021pze.1,AK298709:uc021pzb.1,AX748147:uc021pzd.1,BC002448:uc021pzc.1,CCDS31288:uc021pza.1,CCDS31289:uc021pyu.1,CCDS7590:uc021pyx.1,NM_001003407:uc021pyz.1,NM_001003408:uc021pyy.1,NM_002313:uc021pyw.1,NM_006720:uc021pyv.1
ABLIM2	3.21271	-1.73697	9	13	112.96	91	11	9	4	2	AK094798:uc003gkl.3,AK097003:uc003gki.3,AK301060:uc011bwl.1,AL834195:uc003gkk.3,NM_001130083:uc003gkj.4,NM_001130084:uc003gko.3,NM_001130085:uc003gkq.3,NM_001130086:uc003gkm.4,NM_001130087:uc003gkp.3,NM_001130088:uc003gks.3,NM_032432:uc003gkr.3
ABLIM3	1.23797	1.40138	2198.98	2718.84	5435.58	6163.94	181	182	488	470.88	AK225769:uc003lpz.1,AM393559:uc003lqe.1,AM393658:uc003lqd.1,AM393820:uc003lqf.3,BC001665:uc003lqb.3,BC014463:uc003lqa.1,DQ413174:uc003lqc.1,NM_014945:uc003lpy.2
ABO	-0.989468		83.42	94	39	50.36	0	0	0	0	AK302203:uc011mcz.1,BC069605:uc010nag.1,J05175:uc010naf.1,NM_020469:uc004cda.1
ABP1	0.682338	0.678785	20.76	21.87	33.29	35.12	12.44	10.33	18.29	18.16	AK314806:uc003wia.1,BX648159:uc003why.1,NM_001091:uc003whz.1
abParts	4.12521		147.76	169.45	2636.87	2898.66	0	0	2.08	1.1	:uc001yuj.2,:uc010yts.2,:uc021ser.1,:uc021vkt.1,:uc021vku.1,:uc021wml.1
ABR	-0.0676326	0.064223	3224.01	3687.94	3108	3487.4	1931	1933.75	2103.91	1936.77	AK126882:uc002fsh.1,AK127851:uc002fsf.3,AK299909:uc010vqg.2,AK300336:uc010vqf.2,AK307827:uc010cjq.1,NM_001092:uc002fsg.3,NM_001159746:uc002fse.3,NM_021962:uc002fsd.3
ABRA	0		3	1	3	1	0	0	0	0	NM_139166:uc003ymm.4
ABT1	-0.471206	-0.0963439	1199	1559.41	954.81	1035	194	193	171	191	NM_013375:uc003nii.3
ABTB1	3.21689	-0.876818	106	129	1063.98	1121	173.02	181.39	107	86	AF447886:uc003eju.3,AK130594:uc010hsm.3,NM_032548:uc003ejr.3,NM_172027:uc003ejt.3,NR_033429:uc003ejs.3
ABTB2	-1.25216	0.194581	584	738	276	279	489	497	611.37	517	NM_145804:uc001mvl.2
AC2	0.926843	0.925999	48	62.63	89	121.32	6	4	8	11	AK125884:uc001ezm.1
ACAA1	-0.752373	-0.32985	731.77	919.1	469	511	425	431	336.05	345	NM_001130410:uc003chu.3,NM_001607:uc003cht.3
ACAA2	3.00799	-0.426018	40	50	326	398	798	759.14	559	600	NM_006111:uc002ldw.4
ACACA	-0.111797	-0.763061	3851.85	4546.98	3572.73	4199.84	2237.77	2206.85	1345.79	1273.18	AB209325:uc010cuy.3,AJ564444:uc002hnr.1,AK295586:uc010wdb.2,AK295735:uc010wdc.2,AK308905:uc002hnq.2,AK309084:uc010cuz.3,AY315622:uc002hnp.1,NM_198834:uc002hno.3,NM_198836:uc002hnm.3,NM_198837:uc002hnl.3,NM_198838:uc002hnk.3,NM_198839:uc002hnn.3
ACACB	-1.39697	0.284294	105.02	91.99	30.34	44.47	321.4	278.01	367	362.97	AK302469:uc010sxl.1,AK302502:uc010sxm.2,AY382667:uc001tob.3,BC028417:uc001tod.3,NM_001093:uc001toc.3
ACAD10	0.65447	-0.0122005	646	732.62	1014	1156	235	240	225	246	AK097425:uc001tss.1,AK310923:uc009zvw.2,AX747497:uc001tsp.3,BC015056:uc001tso.4,BC054886:uc001tsr.3,NM_001136538:uc009zvx.3,NM_025247:uc001tsq.3
ACAD11	1.5793	0.212897	517.64	544.12	1509.49	1663.32	136.42	161.48	165.55	179.72	NM_032169:uc003eov.4
ACAD8	0.409353	0.125578	672	794	946.98	1000	155	152.99	170	166	AK074640:uc001qhl.3,AK299492:uc010scq.2,AK301518:uc010scr.1,AK301921:uc010scp.1,AK309051:uc009zdc.3,AK309838:uc009zde.1,AK315980:uc010sco.1,NM_014384:uc001qhk.3
ACAD9	-0.188066	-0.0467165	1256.07	1618.95	1176.71	1346.93	405	411	416	374	AK022568:uc003elb.3,AK310644:uc010hsw.1,BC041572:uc003elc.1,BC041572:uc003ele.3,NM_014049:uc003ela.4,NR_033426:uc011bks.2
ACADL	0.263034		5	10	7	11	0	0	1	1	AK296161:uc010zjg.1,NM_001608:uc002vdz.4
ACADM	0.0216624	0.10188	1654.64	1928	1694.87	1941.97	405	415	453.01	426.99	AK296045:uc010orf.2,AK301005:uc010org.2,AK301039:uc010ord.2,AK301717:uc010ore.2,AK311022:uc009wbs.1,AK311022:uc010orc.1,BX647734:uc009wbr.3,NM_000016:uc001dgw.4,NM_001127328:uc009wbp.3
ACADS	-0.301254	-1.0185	220	252	175.05	208	157	157	85	70	AK300645:uc010szl.1,NM_000017:uc001tza.4
ACADSB	0.203886	-0.116383	269.23	248.04	272.1	323.69	457	378.33	400.37	370.22	AK298638:uc010qub.2,NM_001609:uc001lhb.3
ACADVL	0.645019	-0.332801	4000.37	4781.98	6523.23	7210.26	3576.46	3613.69	2819.56	2889.37	AK056083:uc002gex.3,AK293549:uc010vtp.2,AK302653:uc010vtq.1,NM_000018:uc002gev.3,NM_001033859:uc002gew.3
ACAN	-0.587554	-0.260414	4.96	8.97	7.21	2.06	4	2.6	4.01	1.5	BC036445:uc002bmx.3,BC150624:uc002bna.2,NM_001135:uc010upp.1,NM_013227:uc010upo.1
ACAP1	1.13947	1.58496	7	13	20.06	24	0	1	3	0	NM_014716:uc002ggd.2
ACAP2	0.740963	0.100045	2098.7	2446.47	3596.89	3999.41	470.31	452.44	503.46	485.55	AK222635:uc003fuo.3,NM_012287:uc003fun.4
ACAP3	0.224028	0.647842	1502.15	1798.05	1857.78	1996.82	269.11	273	444	405.39	AB051503:uc001aea.2,AX748381:uc001aec.1,BC047001:uc001ady.2,NM_030649:uc001aeb.2
ACAT1	-0.365522	-0.271243	1782.98	2090.09	1348.23	1658	832	767	686	638.94	BC010942:uc001pjw.1,BC063853:uc001pjx.3,NM_000019:uc001pjy.3
ACAT2	-0.467697	-0.73139	1371.87	1522.61	971.98	1121.07	565	554	335	339	AK294273:uc011efw.2,NM_005891:uc010kjy.3
ACBD3	0.803754	0.00859546	2355.86	2758.89	4245.48	4683.02	701	616	693	631.87	NM_022735:uc001hpy.3
ACBD4	0.884256	-1.01669	105.88	105.94	176.84	214.14	208.71	212.03	114.18	93.77	BC022000:uc010dae.3,NM_001135704:uc010wjj.2,NM_001135705:uc002iif.3,NM_001135706:uc002iie.3,NM_001135707:uc002iid.2,NM_024722:uc002iic.3
ACBD5	0.178398	-0.414197	1533.56	1709.85	1704.88	1965.45	769.17	735.98	539.52	590	AF505653:uc001itq.3,AK294510:uc010qdo.2,AK295031:uc010qdm.2,AK304842:uc010qdn.2,BC025309:uc001itr.1,NM_001042473:uc001ito.3,NM_145698:uc010qdp.2,NR_024150:uc001itp.3
ACBD6	-0.0705796	0.168829	1154.99	1355.45	1099	1291.58	413	465	498	489	NM_032360:uc001gog.3
ACBD7	-0.843417	0.358648	461.28	518.8	245.18	301.04	57.3	63.03	79.52	74.77	AK295169:uc010qby.1,NM_001039844:uc001inv.3
ACCN1		-4.64443	0	0	0	0	10	15.01	1	0	NM_001094:uc002hhu.3,NM_183377:uc002hht.3
ACCN2	2.81734	1.18495	272	269	1777.29	2036	154	175	376	372	BC028722:uc009zln.3,BC133707:uc009zlo.3,HM991481:uc021qxr.1,NM_001095:uc001rvw.3,NM_020039:uc001rvv.3
ACCN3	1.90236	-0.230006	19	21	73.53	76	93	97	77	85	AB209421:uc003wiq.2,NM_004769:uc003win.2,NM_020321:uc003wio.2,NM_020322:uc003wip.2
ACCN4	2	-2	3	4	16	12	2	2	1	0	AK308804:uc010fwj.2,AK309373:uc010fwi.2,BC031812:uc002vly.2,BC073912:uc002vmb.3,NM_018674:uc002vlz.3,NM_182847:uc002vma.3
ACCS	1.6763	0.270681	82	71	227	262	245	273.08	302	323	AK302515:uc010rfm.1,AK304074:uc010rfn.2,NM_001127219:uc009yks.1,NM_032592:uc001mxx.2
ACCSL	-1.80735		4	3	0	2	0	0	0	0	BC144554:uc009ykr.2,NM_001031854:uc001mxw.1
ACD	-0.00451126	-0.139219	730.99	928.16	807.58	846.39	322	442	369.71	324.01	AK301090:uc010vjt.1,NM_001082486:uc002etq.4,NM_001082487:uc002etr.4,NM_022914:uc002etp.4
ACE	4.01546	-1.09446	13.5	21.53	261.02	305.5	22.48	26.12	7.48	15.28	AK296566:uc010wpi.2,AK300516:uc010wph.2,AK302019:uc010wpk.2,AK309514:uc010ddu.2,BC036375:uc002jaw.2,M29981:uc010ddv.2,NM_000789:uc002jau.2,NM_001178057:uc010wpj.2,NM_152830:uc002jav.2
ACE2	-1.08746		9	8	4	4	0	1	0	0	AB193260:uc004cxa.1,NM_021804:uc004cxb.2
ACER2	-0.514573	-0.847997	66	74	53	45	27	27	12	18	AF370405:uc003znx.1,BC092487:uc003znz.1,NM_001010887:uc003zny.1
ACER3	-0.154388	0.256613	1001.2	1171.99	871.67	1080.97	488.7	504	597	588.95	AK002100:uc001oxu.2,AK293800:uc009yun.1,AK294978:uc010rsh.1,AK295142:uc010rsj.1,AK295327:uc010rsg.1,AK308856:uc009yul.1,AK316120:uc010rsi.1,BC049837:uc009yuo.1,NM_018367:uc009yum.1
ACHE	0.253757	-2.89077	11	15	20	11	48	41	10	2	AF334270:uc003uxh.3,AY389977:uc003uxj.1,BC094752:uc003uxi.3,BC105062:uc003uxg.3,M55040:uc003uxd.3,NM_000665:uc003uxf.3,NM_015831:uc003uxe.3
ACIN1	0.0449763	0.233669	8243.47	9883.41	8762.43	9938.46	1947.73	1937.18	2274.99	2292.97	AL050382:uc001wio.4,BC032770:uc001wis.4,BX247975:uc001wip.4,NM_001164814:uc010akg.3,NM_001164815:uc010tnj.2,NM_001164816:uc001wir.4,NM_001164817:uc001wiq.4,NM_014977:uc001wit.4
ACLY	1.31021	-0.3284	10813.4	13021.8	27713.2	31392.7	10147	10247.9	8144.9	8098	AB210035:uc002hyi.3,AK295675:uc010wfx.2,AK304802:uc010wfy.2,NM_001096:uc002hyg.3,NM_198830:uc002hyh.3
ACMSD	0		0	1	1	0	0	0	0	0	BC016018:uc002tua.3,NM_138326:uc002ttz.3
ACN9	-0.235061	-0.702614	898	1011	727.01	894.97	222	193	128	127	NM_020186:uc003uoo.4
ACO1	-0.464792	1.17518	1973	2246.56	1425.39	1632	758	727.65	1710.92	1644	AB209480:uc003zqy.4,AF261088:uc003zqx.4,AK308752:uc010mjh.1,NM_002197:uc003zqw.4
ACO2	0.1138	-0.101398	3499.11	4053.54	3823.58	4348.95	926	901	884	819	NM_001098:uc003bac.3
ACOT1	-1.99933	-0.553313	2145.91	2418.61	563.44	578.22	117.6	92.95	79.75	63.73	AK093131:uc001xom.3,AK300886:uc010tuc.2,NM_001037161:uc001xol.1
ACOT11	-1.87724	-0.00281357	317.62	386.63	78.68	113.02	48.52	49	51.07	46.26	AK091112:uc001cxj.2,BC001517:uc001cxk.3,NM_015547:uc001cxm.2,NM_147161:uc001cxl.2
ACOT12		-1.58496	0	0	0	1	1	2	0	1	BC089437:uc003khm.3,NM_130767:uc003khl.4
ACOT13	-0.227041	-0.741815	728.34	908.72	653.88	744.8	555.05	514.69	314.09	325.6	NM_001160094:uc010jpv.3,NM_018473:uc003nek.3
ACOT2	-0.410499	-0.178328	740.19	912.39	580.56	662.78	473.4	558.05	423.25	488.27	NM_006821:uc001xon.4
ACOT4	-1.77239	-1.19265	276	315	77	96	13	3	5	2	NM_152331:uc001xoo.3
ACOT6	-2.58496		9	9	1	2	0	0	0	0	NM_001037162:uc001xop.3
ACOT7	-0.304525	-0.105711	2801.79	3307	2344	2602.34	636.02	709	675	574.99	AB074416:uc001amu.3,NM_007274:uc001amt.3,NM_181864:uc001ams.3,NM_181865:uc001amr.3,NM_181866:uc001amq.3
ACOT8	0.592186	-0.0317089	538.54	606.97	800.36	926.53	132	144	151	119	AK292494:uc002xqc.2,AK296973:uc010zxe.2,AK298783:uc010zxf.2,NM_005469:uc002xqa.2
ACOT9	-0.385313	0.175662	1717.04	2076	1382	1522	859	823	967	932.79	AF132950:uc004dar.3,AF241787:uc004dan.3,BC012573:uc004dat.1,BC144370:uc011mjt.2,NM_001033583:uc004dap.3,NM_001037171:uc004dao.3
ACOX1	0.39858	-0.721955	1556.07	1785.66	2090.15	2314.95	521.5	459.16	289.14	305.41	AK300447:uc010wsr.2,NM_001185039:uc010wsq.2,NM_004035:uc002jqe.3,NM_007292:uc002jqf.3
ACOX2	-1.57469	-0.685891	138	142	41	53	36	38	25	21	NM_003500:uc003dkl.3
ACOX3	1.36161	-0.112578	322	373	868.96	917	153.97	126.05	126	133	AK313242:uc010idk.3,NM_001101667:uc003gld.4,NM_003501:uc003glc.4
ACOXL	-1.14926	1.1635	19	16	6.78	9	1	0	1.24	1	AK001904:uc021vmm.1,BC131514:uc021vmn.1,NM_001142807:uc010yxk.1
ACP1	-0.136882	-0.15	3940.11	4734	3651	4237.95	1747	1603	1538.01	1481.18	BC020699:uc002qwe.4,NM_001040649:uc002qwd.2,NM_004300:uc002qwf.3,NM_007099:uc002qwg.3,NR_024080:uc002qwh.3
ACP2	-0.201178	0.129251	584	667	485	603.17	252.84	261	287	275	AK298122:uc010rhg.2,AK298439:uc010rhe.2,AK300911:uc010rhi.1,AK301860:uc010rhf.2,AK303894:uc010rhh.2,AK308512:uc009ylj.3,AK311431:uc009ylk.2,NM_001131064:uc010rhj.1,NM_001610:uc001nei.3
ACP5	-0.053242		195	219	199	200	0	0	0	0	AK307164:uc010dye.1,NM_001111034:uc002msh.4,NM_001111035:uc002msi.4,NM_001111036:uc002msj.4,NM_001611:uc002msg.4
ACP6	-0.4815	-0.249231	3094.98	3553	2239.51	2521.99	142	148	119	124.99	AK308593:uc009wjj.1,NM_016361:uc001epr.2
ACPL2	0.474117	0.131245	149	162	199	233	142	152	177	145	AK296292:uc011bnb.2,AK297790:uc011bna.2,NM_001037172:uc003etv.3,NM_152282:uc003etu.3
ACPP	-1.10098		138	145.14	60	72	3	0	0	0	AB102888:uc003eon.3,NM_001099:uc010htp.2,NM_001134194:uc003eop.4
ACPT	-1.35332		3.11	2	1	1	0	0	0	0	NM_033068:uc002pta.1
ACR	2.11548		1	2	4	9	0	0	0	0	AK310316:uc010hbh.1,NM_001097:uc003bnh.4
ACRBP	0.847997	1	8	12	16	20	1	1	2	2	AF085884:uc001qpt.1,AK302290:uc010sfg.1,NM_032489:uc001qpu.1
ACRC	1.80735	1	31	41	118	134	8	3	9	13	NM_052957:uc004eae.2
ACRV1	-1.58496	0	6	12	3	3	0	2	1	1	NM_001612:uc001qcs.3,NM_020069:uc001qcr.3,NM_020107:uc001qcn.3,NM_020108:uc001qcl.3
ACSBG1	-3.2854	1.58496	12	27	1	3	1	1	4	2	AK294202:uc010umx.2,AK299597:uc010umy.2,NM_001199377:uc010umw.2,NM_015162:uc002bdh.3
ACSBG2	1.26303		13	12	23	37	0	0	1	0	AK302604:uc010xiz.1,AL136854:uc002mef.1,AX748123:uc002meg.1,AY009107:uc002mee.1,AY358766:uc002mei.1,NM_030924:uc002meh.1
ACSF2	0.947865	-0.4885	567	673	1180.98	1211	171	205	119	149	AK294205:uc010wmm.1,AK295258:uc010wmn.1,AK300145:uc010wml.1,AK300625:uc010wmo.1,AK308584:uc010dbt.1,NM_025149:uc002iqu.2
ACSF3	-0.0876212	-0.1732	445.78	601.96	445	541	227	224	197	202.98	BC072391:uc010cii.2,NM_001127214:uc010cig.2,NM_001243279:uc021tmq.1,NM_174917:uc002fmp.3,NR_023316:uc010cih.2
ACSL1	-1.90213	-0.165155	2377	2552.93	583	735.99	296	277	248	263.02	AK096117:uc003iws.1,AK296550:uc011ckm.1,AK296826:uc003iww.2,AK303486:uc011ckn.1,BC050073:uc003iwt.1,DQ083028:uc010ise.1,NM_001995:uc003iwu.1
ACSL3	-0.455262	-0.417869	7737.21	8598.54	5527.96	6386.97	2017	1994.88	1528.01	1475	NM_004457:uc002vni.3,NM_203372:uc002vnj.3
ACSL4	1.59281	1.86244	3283.97	3742.95	9871.99	11323.8	679.9	629.07	2412.12	2347.6	AK307566:uc010npp.1,NM_004458:uc004eoj.2,NM_022977:uc004eoi.2,Y12777:uc004eok.2
ACSL5	3.38642		17	18	166	200	1	3	0	0	AK301786:uc010qrj.2,AM262166:uc009xxz.3,NM_016234:uc001kzu.3,NM_203379:uc001kzs.3,NM_203380:uc001kzt.3
ACSL6	1.83944	-0.350536	19.06	20.13	58.3	81.95	20.09	17.09	14.21	14.95	AF099740:uc003kvv.1,AK122702:uc003kvw.2,BC047453:uc003kvz.2,DQ083030:uc010jdp.1,DQ083031:uc010jdn.2,DQ655980:uc003kwd.1,DQ655981:uc003kwc.1,NM_001009185:uc003kvy.2,NM_001205247:uc003kwb.3,NM_001205248:uc010jdo.2,NM_001205250:uc003kwa.2,NM_001205251:uc021ydh.1,NM_015256:uc003kvx.2
ACSM1	0.584963		2	2	2	4	0	0	0	1	AK314282:uc010bwg.1,BC125177:uc002dhn.1,NM_052956:uc002dhm.1
ACSM2A	0.530453	1.20372	14.69	3.38	12.49	13.61	2	1	0	6.91	AK055867:uc002dhh.4,AK055867:uc010bwd.1,AK096039:uc002dhf.4,AK298359:uc010vay.2,AK303774:uc010vax.1,BC125176:uc002dhg.4,NM_001010845:uc010bwe.3
ACSM3	1.21322	-1.94676	218.63	229.41	489.33	549.47	124	142	37	32	AK296122:uc010vba.2,NM_005622:uc002dhr.3,NM_202000:uc002dhq.3
ACSM4	0		2	1	0	3	0	0	0	0	NM_001080454:uc001qsx.1
ACSM5		0	0	0	0	1	0	1	1	0	BC013753:uc002dhd.1,NM_017888:uc002dhe.3
ACSS1	-0.93842	-0.0281392	142	179.96	69	99	263	263	254	261.84	AK125058:uc002wua.3,AL832939:uc010gdc.3,AX747458:uc002wud.1,NM_001252675:uc002wuc.3,NM_001252676:uc021wbl.1,NM_001252677:uc021wbm.1,NM_032501:uc002wub.3
ACSS2	0.335651	-0.297028	615	673.2	823	802.64	264	258	204	220.87	AK098026:uc002xbe.2,AK293634:uc010zum.1,NM_001076552:uc010gey.2,NM_001242393:uc002xbc.2,NM_018677:uc002xbd.2
ACTA1	-2.58496	0.584963	2	4	1	0	1	1	2	1	NM_001100:uc001htm.3
ACTA2	1.06264	1.2776	15	17	29.89	36.95	83	89.83	219	200	AK300353:uc010qmz.1,AK300664:uc010qmy.2,NM_001141945:uc001kfq.3,NM_001613:uc001kfp.3
ACTB	-0.0743575	0.710645	124363	144955	119446	136343	55511.9	58516.5	95116.9	91494.6	AK125561:uc003sor.4,AK309997:uc003soq.4,NM_001101:uc003sot.4
ACTBL2	-0.251539	2.32193	35	40	25	38	0	1	3	2	NM_001017992:uc003jrm.3
ACTG1	-0.282639	0.242203	202561	238303	171411	191018	64185.6	64457.5	77718.9	74439.8	NM_001199954:uc002kak.2,NM_001614:uc002kal.2,NR_037688:uc002kag.3
ACTG2	-1.90881	4.68182	3	4.51	2	0	3	0	38	39	AK124338:uc010fey.3,AK310215:uc010fex.1,NM_001199893:uc010yrn.2,NM_001615:uc002sjw.3
ACTL10	-1.85798	0.415037	30	28	6	10	2	1	1	3	NM_001024675:uc002wzt.3
ACTL6A	-0.562396	-0.193449	4190	5023.86	2871	3368.41	796	742	694	651	NM_004301:uc003fjw.3,NM_177989:uc003fjx.3,NM_178042:uc003fjy.3
ACTL6B	1		1	0	1	1	0	0	0	0	BC008582:uc003uvz.3,NM_016188:uc003uvy.3
ACTL8	2.926	1.20163	3	2	19	19	4	6	10	13	NM_030812:uc001bat.3
ACTN1	0.666022	1.14827	17109.7	20497.1	27771.6	31898.7	5656.23	5838.42	12959.3	12518.3	AK295175:uc010ttc.2,AK298496:uc010ttb.2,AK299362:uc010ttd.1,BX248020:uc001xko.1,BX641076:uc001xkk.3,NM_001102:uc001xkl.3,NM_001130004:uc001xkm.3,NM_001130005:uc001xkn.3
ACTN2		0	0	0	0	0	1	0	0	1	AB209521:uc001hyg.2,AK297628:uc010pxu.1,AK315250:uc009xgi.1,NM_001103:uc001hyf.2
ACTN3	1.80735		2	0	5	2	1	0	0	0	BC099648:uc021qma.1,NM_001104:uc021qlz.1
ACTN4	-0.176027	0.394147	34058.4	40312.8	31069.6	34759.1	22396.4	23915.2	30740.7	30120.3	AK309363:uc010egc.2,GU987085:uc021uug.1,NM_004924:uc002oja.2
ACTR10	0.219125	0.241746	2765.31	3345.51	3297.36	3815.8	471.1	475.11	560.49	558.33	AK022248:uc010apc.3,BX161491:uc021rtr.1,BX248282:uc010trp.2,NM_018477:uc001xdf.3
ACTR1A	-0.0515924	0.00872689	2990	3354	2890	3231.14	1703.12	1622.88	1722.18	1624	AK297620:uc010qqn.2,AK302072:uc010qqo.2,NM_005736:uc001kvv.3
ACTR1B	0.528463	0.192152	1337	1376.95	1788.58	2126	430	461.93	494	525	NM_005735:uc002syb.2
ACTR2	0.438187	0.521392	16897.5	19269.2	22513.2	26489.2	5517.16	5360.98	7951.05	7662.77	AK295157:uc010yqg.2,AK301634:uc010yqf.1,NM_001005386:uc002sdp.3,NM_005722:uc002sdq.3
ACTR3	0.0586156	0.653488	9958.03	11334.6	10298.9	11876.7	3260	3072.6	5024	4936.97	AK300030:uc010yyc.1,AK302152:uc010yyd.1,NM_005721:uc002tkx.1
ACTR3B	0.530102	1.20998	258.21	409.49	497.86	466.32	42.14	34.74	84.95	92.9	NM_001040135:uc003wlf.1,NM_020445:uc003wle.1
ACTR3C	0.359733	-1.09759	408.73	417.61	444.35	616	50.13	37.93	28.05	13.1	AK294292:uc003wlg.1,AK316078:uc011kvp.1,NM_001164458:uc022aps.1,NM_001164459:uc003wgu.2
ACTR5	-0.145162	-0.207941	491	575	468	495.96	157	141	126	132	NM_024855:uc002xjd.2
ACTR6	0.12576	-0.0941157	1323.68	1524.41	1429.72	1677.78	304.16	294.38	278.34	282.4	AK023684:uc001thc.1,AK296991:uc010svh.2,BC042997:uc009ztu.2,BC050679:uc001the.1,NM_022496:uc001thb.1
ACTR8	0.864508	0.226096	632.98	767	1205.98	1342.99	198	191	221	234	AK094507:uc003dhc.3,BC032744:uc003dhb.3,NM_022899:uc003dhd.3
ACTRT1	-2		2	2	0	1	0	0	0	0	NM_138289:uc004eum.3
ACVR1	0.868831	0.562833	868	926.99	1509	1768.98	260	265.33	404	372	L02911:uc002tzm.3,NM_001105:uc002tzn.3,NM_001111067:uc010fog.2
ACVR1B	0.794602	0.119721	333.74	349.98	544	641.98	336	369	397	369	L10125:uc001rzm.3,L10126:uc001rzl.3,NM_004302:uc001rzn.3,NM_020327:uc021qya.1,NM_020328:uc010snn.2
ACVR1C	2.1583	1	86.13	96	402.01	411	0	1	2	0	NM_001111031:uc010foe.3,NM_001111032:uc002tzl.4,NM_001111033:uc010fof.3,NM_145259:uc002tzk.4
ACVR2A	0.0978991	-0.058008	439.87	510.37	458.11	558.85	85.99	66	84	62	AK301629:uc010zbn.2,M93415:uc002twg.3,NM_001616:uc002twh.3
ACVR2B	1.75178	0.387566	494.01	568.36	1670.71	1907.08	129	152.52	188.3	179.98	BC096245:uc003cig.3,NM_001106:uc003cif.3
ACVRL1	2.05406	-1	0	6.22	16.54	9.29	1	1	0	1	AK303331:uc010snm.2,HM161906:uc021qxz.1,NM_000020:uc001rzj.3,NM_001077401:uc001rzk.3
ACY1	0.538895	-0.764081	1050.64	1337.87	1535.99	1934.18	329.22	337.46	189.63	202.93	AK298274:uc011beb.2,NM_000666:uc003dcp.3,NM_001198895:uc003dcq.3,NM_001198896:uc021wzc.1,NM_001198897:uc021wzd.1,NM_001198898:uc021wzb.1,NR_037192:uc011bea.2
ACY3	-1.54432	-4.24793	25	45	15	9	9	10	1	0	NM_080658:uc001omq.3
ACYP1	0.426774	-0.137678	394	463	537	615	91	74.02	91	59	NM_001107:uc001xrg.3,NM_203488:uc001xrf.3
ACYP2	-0.147135	-0.0267231	240	286	231	244	26	20.86	25	21	NM_138448:uc002rxq.4
AD 1	0.825449	0.189952	18845.9	23566.4	36486.6	38671.7	4350.48	4398.32	4840.99	5138.99	AB017116:uc022bqu.1
ADA	2.85483	-2.2	130	139	937	1009	660.06	632	143	138.2	NM_000022:uc002xmj.3
ADAD2	0		1	0	1	0	0	0	0	0	NM_001145400:uc002fhr.2,NM_139174:uc002fhq.2
ADAL	0.28705	0.26939	392.12	475	505	553.01	82	69	80	102	AK126583:uc001zri.2,NM_001012969:uc001zrh.3,NM_001159280:uc010udo.2
ADAM1	-0.914449	0.782409	134	177	84	81	12	13	25	18	NR_036636:uc021rea.1
ADAM10	0.118282	0.258099	4555.06	5102.15	4799.15	5683.19	2317	2243.24	2765.5	2688.1	AK300472:uc010ugz.1,BC104659:uc002afe.1,BC126253:uc010bgc.1,NM_001110:uc002afd.1,Z48614:uc002aff.1
ADAM11	1.51341	-1.44057	36	26	80	97	82	108	34	36	BC144550:uc010wjd.2,E10491:uc002ihi.3,NM_002390:uc002ihh.3
ADAM12	4.94571	1.5639	4	7	155	184	47	45	129	143	AB384856:uc010qul.1,AK127856:uc001ljl.4,AK291629:uc001ljn.3,NM_003474:uc001ljk.2,NM_021641:uc001ljm.3
ADAM15	-1.23762	-0.0227301	9090.14	10886.6	4074.28	4397.25	621	661	632.96	629	AB209157:uc001fgq.1,AK295614:uc010peu.1,AK296925:uc010pev.1,AK297468:uc010pet.1,AK308172:uc009wpc.1,AY560595:uc001fgs.1,AY560600:uc001fgz.1,AY560601:uc001fgy.1,AY576417:uc001fha.1,NM_003815:uc001fgw.1,NM_207191:uc001fgx.1,NM_207194:uc001fgv.1,NM_207195:uc001fgu.1,NM_207196:uc001fgt.1,NM_207197:uc001fgr.1
ADAM17	0.0507449	0.530301	2773.8	3269.01	2885.34	3373.8	770.28	748.3	1148.78	1044.4	AK289829:uc010exb.1,AY422721:uc010ewz.3,BC062687:uc002qzv.3,BC146658:uc010exa.3,NM_003183:uc002qzu.3,U69612:uc010ewy.3
ADAM19	2.08517	2.94757	5021.99	6011.35	22175.5	24641.7	361	349.98	2826.22	2658.61	AB462931:uc011ddr.1,AX747000:uc003lww.2,BC033132:uc003lwy.3,NM_033274:uc003lwz.3
ADAM2	-0.736966		3	2	0	3	0	0	0	0	AK301734:uc011lck.2,BC034957:uc003xnk.3,BC064547:uc003xnl.3,NM_001464:uc003xnj.3
ADAM20	2.32193		0	1	1	4	0	0	0	0	CCDS32111:uc021rvs.1,NM_003814:uc001xme.3
ADAM21	2.8164	0.584963	19.58	22.43	134.68	161.24	1	1	1	2	CCDS9804:uc021rvq.1,NM_003813:uc001xmd.3
ADAM21P1	3.64977		1.42	2.57	31.32	18.76	0	0	0	1	NR_003951:uc010ttg.2
ADAM22	1.08063	2.74894	302	333	632	711	6	12	55	66	AK125432:uc003ujp.1,BC062433:uc003uji.2,BC092465:uc003ujj.2,NM_004194:uc003ujk.2,NM_016351:uc003ujo.3,NM_021721:uc003ujl.2,NM_021722:uc003ujm.3,NM_021723:uc003ujn.3
ADAM23	-0.192645	2.48047	1	7	1	6	117	112	630	648	AK296844:uc010ziv.2,NM_003812:uc002vbq.3
ADAM28	0.17934		222	243	276.55	250	0	0	8	9	AK225921:uc010lua.3,AK293382:uc011kzz.2,AK303437:uc011laa.2,NM_014265:uc003xdy.3,NM_021777:uc003xdx.3
ADAM29	0.514573		3	4	6	4	0	0	0	0	CCDS3823:uc021xuo.1,NM_001130703:uc010irr.3,NM_001130704:uc003iud.3,NM_001130705:uc011cki.2,NM_014269:uc003iuc.3
ADAM32	-0.894194	-0.807355	24.05	41	17	18	6	8	5	3	AK129810:uc003xmv.3,AK300148:uc011lch.2,AY172952:uc003xmu.4,NM_145004:uc003xmt.4
ADAM33	-0.508752	-1.73552	1.36	5	2.47	2	4.66	2	1	1	AF466287:uc002wir.1,AK095953:uc002wiq.1,AK095953:uc002wiw.1,AK300429:uc010zqh.1,AK304037:uc010zqg.1,AL117415:uc002wis.3,AY223850:uc010gbb.1,AY223851:uc010gba.1,AY223854:uc002wix.1,BC062663:uc002wiy.3,NM_025220:uc002wit.3,NM_153202:uc002wiu.3
ADAM3A	3.45121		0	0.64	3	4	0	0	0	1	AK302269:uc011lcj.1,BC042979:uc010lwv.3,BC053579:uc003xng.4,NR_001569:uc003xnf.3,NR_024106:uc003xnd.3,NR_024107:uc003xne.3,X89657:uc011lci.2
ADAM8	-0.947163	0.337695	2768	2917.88	1411.99	1537	38	53	63	52	AK304324:uc010qvb.1,AK310662:uc009ybj.2,NM_001109:uc021qbe.1,NM_001164489:uc009ybi.3,NM_001164490:uc010qva.2
ADAM9	-1.09083	0.427775	20411.4	23611.8	9726.51	10942	5565.32	5071.12	7205.75	7101.94	BC027996:uc003xmp.3,NM_003816:uc003xmr.3,NR_027638:uc010lwr.3,NR_027639:uc011lcg.2,NR_027878:uc011lcf.2
ADAMTS1	0.536394		205	270.06	338	351	0	0	1	1	NM_006988:uc002ymf.3
ADAMTS10	7.54514	-0.0464271	3	0	280.26	280.06	484.41	623	546	526.34	AB209515:uc002mkk.1,AK131414:uc002mki.1,NM_030957:uc002mkj.1
ADAMTS12	1.05123	2.41076	68	98	159	185	120	104	603	588.13	BC131733:uc010iuq.1,BC139900:uc003jib.1,NM_030955:uc003jia.1
ADAMTS13	2.24274	-0.68768	52.67	81.83	307.48	329.1	31.75	45.08	23.58	24.12	AJ011374:uc004cdy.1,AJ305314:uc004cdu.1,AJ420810:uc004cdt.1,AJ420811:uc004cdq.1,AL136809:uc004ceb.4,AY358118:uc004cdz.4,BC039251:uc004cea.1,BC103829:uc004cdr.1,BC103830:uc004cds.1,NM_139025:uc004cdv.4,NM_139026:uc004cdx.4,NM_139027:uc004cdw.4,NR_024514:uc004cdp.4
ADAMTS14	-2.5603	3.58496	151	197	29	30	1	1	9	15	AK128469:uc001jri.1,NM_080722:uc001jrh.3,NM_139155:uc001jrg.3
ADAMTS15	-1.15626	0.591875	704.36	888	312	402.45	160	187	263	260	NM_139055:uc010scd.2
ADAMTS16	5.96083	0.887693	4	3	196	240	49	44	73.07	99	AJ315734:uc003jdk.1,AM983533:uc010itk.1,DQ266047:uc003jdj.1,NM_139056:uc003jdl.3
ADAMTS17	1.081	-2.04439	6	3.35	11.37	8.41	4.28	1	1	0.28	AK057331:uc002bvw.1,AK131344:uc002bvx.1,NM_139057:uc002bvv.1
ADAMTS18	4.17255		0	0.61	4	7	0	1	0	0	AJ311903:uc010chc.1,AK131403:uc002ffe.1,AK293831:uc010vni.1,NM_199355:uc002ffc.4
ADAMTS2	3.7745	5.55582	8	7.48	101.28	110.56	1	0	17	30.04	NM_014244:uc003mjw.3,NM_021599:uc011dgm.2
ADAMTS20	-0.415037		0	4	2	1	0	0	0	0	AJ515154:uc001rnp.1,AK023228:uc001rno.1,NM_025003:uc010skx.2
ADAMTS3	-0.221061		600	661.81	508	574.55	0	0	1	2	BC019707:uc003hgl.3,NM_014243:uc003hgk.2
ADAMTS4	0.495015	0.46579	45.46	56.73	74.7	69.32	40.99	37.42	47.72	60.57	BC030812:uc001fyu.2,NM_005099:uc001fyt.4
ADAMTS6	4.402	2.79751	85	105.01	1867.19	2149.89	10	11	68	78	AB209685:uc003jtq.3,AY692425:uc003jto.3,AY692426:uc003jtr.1,NM_197941:uc003jtp.3
ADAMTS7	6.44102	-1.08586	1	4	210.47	223.95	113	112	53	53	AF140675:uc002bek.1,AK299844:uc010und.1,NM_014272:uc002bej.4
ADAMTS8	-1.80735	1.04731	3	4	2	0	6	9	14	17	AK123706:uc001qgf.3,NM_007037:uc001qgg.4
ADAMTS9	3.0435	5.45943	23	26	189	215	1	3	81	95	AB037733:uc003dmh.1,AF261918:uc003dmk.1,AK303343:uc011bfp.1,BC171764:uc011bfo.2,NM_182920:uc003dmg.3
ADAMTS9-AS2	4.64386		0	1	14	11	0	0	1	2	NR_038264:uc003dml.3
ADAMTSL1	1.92735		3.93	9.56	30.3	21.01	0	0	3	5.96	AK128724:uc003zng.1,BC100790:uc003znf.4,JF432178:uc003znb.3,NM_001040272:uc003zne.4,NM_052866:uc003znc.4
ADAMTSL2	0.0948021	0.434688	26.11	47.36	41.53	36.93	27.13	20.45	34.89	29.42	AK127107:uc004cej.3,AK127107:uc004con.1,AK293498:uc011mfg.1,NM_001145320:uc011mdl.2,NM_014694:uc004cei.3
ADAMTSL3	-1.23406	-0.025342	2760.76	3197.75	1145.94	1387.13	121.16	97.65	102.76	112.24	AK308845:uc010bmt.1,AX747482:uc002bjy.1,NM_207517:uc002bjz.4
ADAMTSL4	3.926	-0.758992	26	18	301.8	367	52	58	37	28	BC140800:uc009wlw.3,BC144581:uc010pcg.2,BX647294:uc009wlx.3,NM_019032:uc001eux.3,NM_025008:uc001euw.3
ADAMTSL5	1.14381	0.336468	90	113.01	204.65	243.93	66	74.98	90.01	88	AK302020:uc010xgq.1,BC139833:uc010dsl.2,NM_213604:uc002ltd.2
ADAP1	-3.94108	0.423524	1382	1710.37	92.33	109	73.81	55.44	94.11	79.24	AK092471:uc003sjn.4,AK124979:uc003sjm.4,AK290517:uc010ksc.3,AK300859:uc011jvs.2,NM_006869:uc003sjo.4
ADAP2	-0.160465	-2.20328	11	8	9	8	107	68	18	20	AK074196:uc010csl.3,DQ288859:uc010csk.3,HQ447868:uc002hfy.3,NM_018404:uc002hfx.3
ADAR	-0.371905	0.0808383	23097.4	27674.6	18267.7	20967	3660.9	3486.29	3770.16	3788.94	EF190448:uc001ffn.2,EF190452:uc001ffm.1,EF190453:uc001ffl.1,NM_001025107:uc001ffk.3,NM_001111:uc001ffh.3,NM_001193495:uc021pag.1,NM_015840:uc001ffi.3,NM_015841:uc001ffj.3
ADARB1	0.848687	-0.845804	498.98	670.71	977.4	1129.05	119.82	130	68	71	AB194372:uc002zgu.2,BC030663:uc002zgp.2,FJ169506:uc011afo.1,NM_001112:uc002zgt.2,NM_001160230:uc002zgw.2,NM_015833:uc002zgy.2,NM_015834:uc002zgr.2,NR_027672:uc010gpx.2,NR_027673:uc002zgs.2,NR_027674:uc002zgv.2,U76421:uc002zgq.2
ADARB2	0.817522		0	1.01	0.78	1	0	1	0	0	AK057763:uc001igl.4,AK289895:uc001igm.4,AK308579:uc001igj.2,NM_018702:uc009xhq.3
ADAT1	-0.481181	-0.0663673	1420.6	1738.08	1054.33	1208.52	355.98	350.2	348.15	326.28	NM_012091:uc002feo.2,NR_036460:uc002fep.2
ADAT2	1.03913	0.028641	314.23	350.96	617.61	749.35	99	82.04	84.67	100	AK126201:uc003qjk.1,NM_182503:uc003qjj.3
ADAT3	-1.26628	-0.219313	88	90	28	46	34	44	31	36	CCDS12076:uc021umn.1,NM_138422:uc002luh.3
ADC	3.52398	2.03103	91	102	1076.75	1143.4	9	14	53	41	AB075825:uc001bwx.1,AK057051:uc001bwv.3,AK095127:uc001bwu.3,AK315677:uc009vue.3,AL832640:uc001bwt.1,AY050635:uc009vug.3,AY050636:uc001bwy.1,AY050637:uc001bwz.1,AY050638:uc009vuf.1,BC010449:uc001bws.3,NM_052998:uc001bwr.3
ADCK1	0.440976	-0.279574	102	120	159	142.37	89	104	71	88	AK126928:uc001xul.3,AK299430:uc010tvo.1,BX248292:uc001xuk.1,NM_001142545:uc001xuj.3,NM_020421:uc001xui.3
ADCK2	-1.25436	-0.434691	481	614	226	233	293	249	198	203	AF131745:uc003vvz.3,NM_052853:uc003vvy.1
ADCK3	1.27644	-0.214689	527.53	571.47	1238.94	1423.28	281.24	280.35	253	230.94	AF218003:uc009xer.1,AJ278126:uc001hqo.1,AK126466:uc001hqm.1,AK297735:uc010pvq.1,AK300537:uc010pvr.1,AK301012:uc010pvp.1,BX648860:uc009xeq.1,NM_020247:uc001hqn.1
ADCK4	0.0816421	-0.305657	513.67	592.1	502.93	667.22	574.09	584.63	482.16	455.33	AK022291:uc002oos.2,AK057199:uc002oop.1,NM_001142555:uc002ooq.2,NM_024876:uc002oor.2
ADCK5	-0.68012	-0.0278385	379	467	230	298	94	123.15	115	98	BC064345:uc003zci.3,NM_174922:uc003zch.3
ADCY1	-0.616097	0.386453	1768.67	2193.71	1163.67	1421.52	97.47	103.62	138.33	124.53	BC041473:uc003tnd.3,NM_021116:uc003tne.4
ADCY10	0		0	8	3	5	0	0	0	0	AF331033:uc009wvk.3,AK310395:uc009wvl.3,AK310531:uc009wvm.2,AL035122:uc009wvj.3,NM_001167749:uc010plj.2,NM_018417:uc001ger.3
ADCY2	0.614942	0.59773	2.72	2.36	5.78	2	3	0	0	4.54	AK295531:uc011cmo.1,AK307474:uc010itm.1,NM_020546:uc003jdz.1
ADCY3	-0.516557	0.0702835	2039.24	2689.03	1539.27	1765.97	1410.04	1480.01	1558.33	1476	AK095173:uc002rfr.4,BC144119:uc010ykm.2,NM_004036:uc002rfs.4
ADCY4	1.29546		5	6	9	18	0	0	0	1	BC027943:uc001woz.4,BC143947:uc010toh.2,NM_001198568:uc001wow.3,NM_001198592:uc001woy.3,NM_139247:uc001wox.3
ADCY5	0.63743	2.50795	7	2	6	8	4	12	47.01	44	AK124691:uc003egg.2,AX748331:uc003egi.1,NM_001199642:uc021xdd.1,NM_183357:uc003egh.2
ADCY6	1.64171	0.072841	502	609.18	1660.62	1806.66	523.8	565.3	592	553.5	AK294446:uc010slw.1,BC064923:uc001rsj.4,NM_015270:uc001rsh.4,NM_020983:uc001rsi.4
ADCY7	1.07962	-0.37254	1128.33	1457.8	2541.44	2924.28	513	567.9	431.87	403.04	AK093706:uc002egc.2,BC028085:uc002egb.1,NM_001114:uc002egd.1
ADCY9	-0.404259	-0.828113	573	716	430	544	604	621	355	335	NM_001116:uc002cvx.3
ADD1	-0.564667	0.445653	6410.28	7492.92	4380.04	5020.07	1448.08	1402.33	2020.11	1861.95	AK295457:uc003gft.3,AK309186:uc010ico.1,BC042998:uc003gfs.3,CR936693:uc003gfu.3,NM_001119:uc003gfr.3,NM_014189:uc003gfq.3,NM_014190:uc003gfp.3,NM_176801:uc003gfo.3
ADD2		1.12119	0	0	0	0	752	731.96	1624	1604	AF486420:uc010fdt.2,AK291007:uc010fds.2,NM_001185054:uc021vjc.1,NM_001185055:uc010fdu.2,NM_001617:uc002sgz.3,NM_017482:uc002shc.2,NM_017488:uc002sgy.3
ADD3	-0.63548	-0.0950501	3014.68	3428.15	1922.39	2225.03	602.78	523	556	498	AB209810:uc001kyu.3,BX647442:uc001kyx.3,EF553523:uc001kyt.4,NM_001121:uc001kyw.3,NM_016824:uc001kyv.3,NM_019903:uc001kys.4
ADH1C	-5.75503		375.23	434.85	7	8	0	0	0	0	NM_000669:uc021xqi.1
ADH4	2.36587		1.56	1.35	7	8	1.51	1	0	0	AK295556:uc011ced.2,NM_000670:uc003hun.3
ADH5	-0.283348	0.200172	8222.41	9760.74	6881.21	7895.22	1326.03	1302.99	1542.3	1478.01	AK129570:uc003huk.1,NM_000671:uc003hui.3
ADH6	-2		2	2	1	0	0	0	1	0	AK316326:uc011cef.1,BC039065:uc010ile.3,NM_000672:uc003hup.4,NM_001102470:uc003huo.2
ADHFE1	0.796024	-1.22239	25	27.41	38	53	7	7	2	4	AK056992:uc003xwc.4,AK293530:uc011les.2,AK294114:uc011ler.1,AK300881:uc011leq.1,BC047492:uc003xwd.4,BC064634:uc003xwe.4,BC110290:uc003xwf.4,NM_144650:uc003xwb.4
ADI1	-1.09526	-0.202227	2691.51	3149.13	1270.67	1463.05	1101.99	989.72	939.3	878.83	AK127473:uc010yiq.2,NM_018269:uc002qxp.4
ADIPOQ	0.947295	-0.00855476	5.07	8.45	10.77	15.3	5.11	6.73	4.29	7.48	NM_001177800:uc010hyy.3,NM_004797:uc003fra.3
ADIPOR1	0.40895	0.208931	3305.48	4006.94	4598.3	5110.54	997	891	1117.21	1065	AF125180:uc001gyr.4,CU679814:uc010pqd.2,NM_001127687:uc001gys.4,NM_015999:uc001gyq.4
ADIPOR2	-0.141661	0.0251901	2925.97	3409	2682.01	3060.48	1301	1229.97	1325.05	1250.5	AK127196:uc001qjn.3,NM_024551:uc001qjm.3
ADK	-0.537876	-0.199441	2026	2359.99	1401.88	1619.12	406.99	380	355.38	330	NM_001123:uc001jwj.3,NM_001202449:uc010qlc.2,NM_001202450:uc010qlb.2,NM_006721:uc001jwi.3
ADM	-0.522615	-1.80357	785	834	504	623	884.87	847	258.02	238.1	NM_001124:uc001mil.1
ADM2	1.70258	-0.906805	254.44	244.72	749.97	874.71	17.81	24.15	14.65	7.73	NM_001253845:uc011ary.2,NM_024866:uc003blj.3
ADNP	0.00981963	0.234584	7485.96	8681.75	7515.83	8762.3	1330	1123	1406.01	1480.11	NM_015339:uc002xvt.1,NM_181442:uc002xvu.1
ADNP2	0.108263	-0.207233	2700.95	3145.99	2962.73	3339.86	623	513	487	497	NM_014913:uc002lnw.3
ADO	0.84481	0.329613	727.79	901.9	1347.06	1579.91	372	341	458	438.01	NM_032804:uc001jmg.3
ADORA1	1.05849	2.70044	53	49	98	114.44	2	2	12	14	AK295584:uc010pqh.1,AK308733:uc009xak.1,AK316106:uc010pqg.1,NM_000674:uc001gze.1,NM_001048230:uc001gzf.1
ADORA2A	3.43663	1.21135	6.32	0	33.02	35.41	9.48	16	30	29	AK123058:uc021wng.1,AK289871:uc010gup.3,AK301420:uc011ajs.2,AK312946:uc010guq.3,EU036691:uc010guo.1,NM_000675:uc002zzy.4,S46950:uc003aab.3,X68486:uc002zzx.3
ADORA2B	-1.55948	-0.640212	1102	1423.98	402	455	96	77	57	54	NM_000676:uc002gpd.1
ADPGK	0.159074	0.173954	2420.95	2816.16	2755.05	3092.55	1076.01	969	1183.94	1123.13	AK294391:uc010ukw.2,AL136873:uc002ave.4,BC018074:uc002avj.1,EU831541:uc002avg.4,NM_031284:uc002avf.4,NR_023318:uc002avi.4,NR_023319:uc002avh.4
ADPRH	0.76356	-0.606658	21	22	41	32	34	33	24	20	AK291787:uc010hqv.3,AK304560:uc011bjb.2,L13291:uc003ect.3,NM_001125:uc003ecs.3
ADPRHL1	0.518356	-1.19109	138.02	121	172	199	82.81	93	39	38	NM_138430:uc001vtq.1,NM_199162:uc001vtp.1
ADPRHL2	-0.254094	0.151084	1476.05	1799.95	1291	1455.97	249	222	269	254	NM_017825:uc001bzt.3
ADRA1A	0.46201	0.378909	35.02	46.79	53.99	58.7	17.21	30.3	27.74	34.04	AK311558:uc022atd.1,AY491775:uc003xfd.1,AY491776:uc010lul.1,AY491777:uc003xff.1,AY491778:uc010lum.1,NM_000680:uc003xfh.1,NM_033302:uc003xfe.1,NM_033303:uc003xfc.1,NM_033304:uc003xfg.1
ADRA1B	-2.37835	-0.0951572	914.97	1144	179	217	24	23	23	21	NM_000679:uc003lxt.1
ADRA1D	-0.847997	-0.0174171	11	16	5	10	107	143	115	132	NM_000678:uc002wkr.2
ADRA2A		5.75489	0	0	1	1	1	1	62	46	NM_000681:uc001kzo.3
ADRA2B	1	0	0	2	2	2	1	0	0	1	NM_000682:uc021vlh.1
ADRA2C	2.26167	0.564204	22	22	111	100	67	73	100	107	NM_000683:uc003ghm.3
ADRB1	-1.51937	-2.32193	21	22	9	6	14	16	3	3	NM_000684:uc001lba.3
ADRB2	-2.00271	2.21299	179.82	257	51	58	6	5	33	18	NM_000024:uc003lpr.2
ADRBK1	-0.798934	0.0670259	7458.42	9011	4441	5025.19	670	696	745.96	685	NM_001619:uc009yrn.1
ADRBK2	2.78035	-0.13402	19.24	18.43	121.98	136.82	211.39	160.04	170.22	168.26	AK058103:uc003abw.2,AK310398:uc010gux.3,BC036797:uc003aby.4,NM_005160:uc003abx.4
ADRM1	-1.16837	-0.278174	6336.89	8010.62	3001.66	3381.91	1330.22	1471.01	1174.99	1135	AK054985:uc002ycp.1,AK297567:uc011aai.1,NM_007002:uc002ycn.3,NM_175573:uc002yco.3
ADSL	0.220654	-0.139698	3695	4585.91	4453.4	5196.03	967	875	872	800	AK308662:uc010gyb.1,NM_000026:uc003ayp.4,NM_001123378:uc003ays.4
ADSS	-0.125578	0.0898538	3908.09	4384.64	3506.69	4094.73	809	716	830	793	AK308749:uc009xgr.2,NM_001126:uc001iaj.3
ADSSL1	1.3354	-2.45943	222	204	521	553.99	75	90	15	15	AK096720:uc001ypf.3,NM_152328:uc001ypd.3,NM_199165:uc001ype.3
AEBP2	0.385893	0.142019	872	966.01	1100.75	1300.92	432	438	466.04	493.96	AK131410:uc001reg.1,NM_001114176:uc001ref.2,NM_153207:uc001ree.2
AEN	0.108494	-0.000804023	1598.86	2173.51	1912	2155	880	861	855.03	885	AK308119:uc010bnl.2,BC005164:uc010bnm.1,NM_022767:uc002bmt.2
AES	0.394433	0.452239	3284.97	3716.35	4319.53	4883.19	1587	1610.7	2221	2153.97	AK095154:uc002lwx.1,NM_001130:uc002lwy.1,NM_198969:uc002lxb.1,NM_198970:uc002lwz.1
AF007131	0.483303	-2.72247	12.68	20.34	23.09	23.07	16	17	3	2	AF007131:uc002abv.3
AF035281	1.64876	1.42683	77.55	85.68	234.87	276.96	72	70.37	184.33	198.44	AF035281:uc003wfu.3
AF047486	3.8357		0	0.18	1.32	1.25	1	1	0	0	AF047486:uc002ibx.3
AF055024		0.254487	0	0	0	0	187	153	207.12	198.47	AF055024:uc002vyh.3
AF063596	1.15931	-0.60598	0	3.94	2.12	6.68	3.63	3.63	2.99	1.78	AF063596:uc021tfl.1
AF070569	1.7885	1.0096	43.01	0	79.08	69.5	6.28	45.38	0	104.01	AF070569:uc021tnk.1
AF070581		2	0	0	710.98	778	2	0	5	3	AF070581:uc004epb.3
AF071167		-0.731183	0	0	0	0	1.66	0	0	1	AF071167:uc022aat.1
AF072097	0.123889	0.586609	16.93	30.69	24.29	27.6	70.61	57.79	95.69	97.13	AF072097:uc021tfx.1
AF075059	0.479324	0.833783	8.85	15.18	16.23	17.27	3.09	2.01	6.06	3.03	AF075059:uc003nve.3
AF079515	-0.0504464	-0.403632	1738.03	2574.23	2011.85	2152.23	851.61	829.95	606.05	665.13	AF079515:uc004coz.1
AF085995	1	0	10	3	16	10	0	1	0	1	AF085995:uc003idi.4
AF086102	-1.87447		6	5	2	1	0	0	2	1	AF086102:uc001chr.3
AF086125	-1.94753	-0.584963	12	15	3	4	1	2	2	0	AF086125:uc002eqh.3
AF086126	0.333712	0.372115	66.96	75.21	69.48	109.69	21.47	14.35	27.58	18.78	AF086126:uc002dkc.2
AF086132	-0.280901	0	114	146	85	129	32	36	35	33	AF086132:uc002efy.3
AF086154	-2.80735		3	4	0	1	0	0	1	0	AF086154:uc001lln.3
AF086165	-0.761374		4.81	18.04	4.41	9.07	0	0	0	1	AF086165:uc021uyv.1
AF086184	-0.948506		70.91	88.98	41.87	40.98	0	0	2	0	AF086184:uc001pen.1
AF086203	-1.58496		1	2	0	1	0	0	0	0	AF086203:uc003vds.3
AF086258	-0.584963		0	3	0	2	0	0	0	0	AF086258:uc011egv.1
AF086285	-1.14048	-0.329064	94	100	44	44	75	77	67	54	AF086285:uc021vgw.1
AF086351	1.26047	0.755113	33.61	26.38	67.68	76.04	5.08	2.03	7	5	AF086351:uc001fof.4
AF086476	1.58496		1	0	1	2	0	0	0	0	AF086476:uc021tuh.1
AF088041	-0.37342	0.571696	1341.51	1588.64	1073.51	1188.42	283.67	270.22	433	390.23	AF088041:uc003fwf.1
AF090102		0.893085	0	0	0	0	4	3	6	7	AF090102:uc002shv.1
AF097494	1.6771	1.57226	137.09	79.55	325.02	367.76	29.48	30.58	77.9	100.7	AF097494:uc021vud.1
AF113016	-0.0669838	0.667422	5563.23	6412.1	5482.46	5949.57	1294.94	1328.24	1889.96	2276.26	AF113016:uc001ody.3
AF116693	1.19864	1.44666	155.9	177.73	347.17	418.59	42.67	32.92	94.23	111.81	AF116693:uc003xdr.1
AF119889	1.12914	1.75542	6.52	4.8	11.91	12.85	0.33	1.69	1.54	5.28	AF119889:uc021tyn.1
AF119915	0.584963		2	0	2	1	0	1	0	0	AF119915:uc001byv.2
AF131837	-0.643482		77	87.02	50	55	0	0	0	0	AF131837:uc001dhj.3
AF157115	1.75899	0.561879	14	25	65	67	10	11	19	12	AF157115:uc003lvl.3
AF188711		-0.872713	0	0	0	0	0	10.95	5.98	0	AF188711:uc021smo.1
AF198444	0.100777	-1.02879	1761.55	2097.55	1967.67	2170.64	182.19	164.46	65.34	104.56	AF198444:uc021sxs.1
AF216583	1.58496		1	0	3	0	1	0	0	0	AF216583:uc003pvc.4
AF258550	-1.51894	1.35364	172	187	60.27	65	3	6	15	8	AF258550:uc002jyx.1
AF258560	-0.147258	0.588092	4.76	6.37	6.66	3.39	1.55	4.59	4.8	4.43	AF258560:uc002dnd.1
AF268386	0.452512	0.70044	21	17	24	28	4	4	3	10	AF268386:uc001gch.1
AF279775	-1.09969	-0.488839	7.3	5.73	2.66	3.42	0.7	1.84	0	1.81	AF279775:uc002vvo.1
AF279780	-0.811076		73.51	107.03	54.48	48.42	0	0	0	0	AF279780:uc003fjb.1
AF279782	0.170051	-0.200725	51.68	75.5	66.5	76.59	3	4.93	4	2.9	AF279782:uc003bqj.1
AF283776	1.26519	0.805757	264	318.25	642.85	756.64	110	112	189	199.07	AF283776:uc002ujk.3
AF289551	-1.76259	-1.5644	290.93	347.61	94.83	93.36	143.36	155.44	45.37	55.66	AF289551:uc002jok.3
AF339817	1.05647	0.616874	244	287.99	532.04	574.41	26	36	48	47.08	AF339817:uc001vnl.3
AF380582	1.17797	1.13205	38.6	44.61	51.63	136.64	12.36	11.01	33.38	17.84	AF380582:uc001erq.1,AF380582:uc001eru.1,AF380582:uc021owu.1
AF401214	0.11168	0.480629	102.73	182.29	138.66	169.3	115.34	61.06	116.36	129.78	AF401214:uc021sel.1
AF420437	1.34033	0.717389	25.62	46.36	79.96	102.3	15.37	5.85	16.57	18.32	AF420437:uc021otn.1,AF420437:uc021ove.1,AF420437:uc021ovg.1
AF452719	0	0.242857	2	4	2	4	92	88	109	104	AF452719:uc002ems.1
AF520792	1.07766	0.908947	12.87	29.62	44.68	45	17	26	35.74	45	AF520792:uc003vcq.1,AF520792:uc003vcr.1
AF520793	0.584963	0.736966	5	7	5	13	0	3	3	2	AF520793:uc003vcp.1
AFAP1	-1.28732	0.224866	5233.85	5962.67	2106.46	2480.89	2402	2297.68	2798.16	2694.21	NM_001134647:uc011bwk.1,NM_198595:uc003gkg.1
AFAP1-AS1	-1.64596	0.0824622	8302.18	10156.2	2745.18	3152.89	24	27	27	27	NR_026892:uc003gkd.4
AFAP1L1	1.81676	0.537344	180.78	224	685	741	150	158	217	230	AX748437:uc003lqi.2,BC040723:uc003lqg.4,NM_001146337:uc010jgy.3,NM_152406:uc003lqh.3
AFAP1L2	0.118736	-0.25587	1541	1916.68	1675.58	2078.71	618	625	532.99	508	AB067501:uc001lbq.1,AK027470:uc001lbr.1,AK123108:uc001lbp.3,AK294969:uc010qse.2,AK295538:uc010qsd.2,BC035713:uc001lbm.3,NM_001001936:uc001lbn.3,NM_032550:uc001lbo.3
AFF1	-0.114016	1.12355	5026.3	5561.48	4545.77	5237.47	531	530.07	1149.89	1162	AB385236:uc003hqk.4,AK296149:uc011ccx.2,AK296243:uc011cda.2,AK302199:uc011ccy.2,BC017432:uc003hqh.2,L13743:uc003hqi.1,NM_001166693:uc011ccz.2,NM_005935:uc003hqj.4
AFF2	1.05608		77	87	154	187	0	0	0	0	NM_001169122:uc004fcs.3,NM_001169123:uc004fcq.3,NM_001169124:uc011mxb.2,NM_001169125:uc004fcr.3,NM_001170628:uc011mxc.2,NM_002025:uc004fcp.3,X95463:uc004fco.3
AFF3	0.962933	2.14932	13.07	10.19	23.07	22.27	16.83	12.24	61.05	67.91	AK290468:uc010fiq.1,AK297407:uc010yvr.1,AK308645:uc010fir.1,AX747484:uc002tah.1,NM_001025108:uc002taf.3,NM_002285:uc002tag.3
AFF4	0.473344	0.199414	5394.65	6033.55	7283.16	8582.88	1513.31	1424.99	1673	1700.85	AB209547:uc003kye.1,BC063007:uc003kyf.4,BC144538:uc011cxk.2,NM_014423:uc003kyd.3
AFG3L1P	-0.520563	0.185204	875.7	1070.65	625.44	731.36	290.05	276.1	301.29	342.41	AF329692:uc002fqb.1,AF329693:uc002fpy.1,AF329694:uc002fpz.1,AK056488:uc002fpv.1,AK126911:uc002fpw.1,AK128352:uc002fqc.1,AK128804:uc002fqa.1,AX747147:uc002fqd.1,BC045753:uc002fps.1,NR_003226:uc002fpt.1,NR_003227:uc002fpu.1,NR_003228:uc002fpx.1
AFG3L2	-0.175193	-0.0948964	4084.81	4957	3815.15	4192.72	930.04	825.68	846.96	796.99	NM_006796:uc002kqz.2
AFM	-1		3	1	1	1	0	0	0	0	NM_001133:uc003hhb.3
AFMID	0.636445	-0.0951656	1046.24	1210.99	1600.27	1908.58	263.14	246.14	216.35	260.42	BC142973:uc010dhj.3,BX647783:uc002jvb.3,NM_001010982:uc002jva.3,NM_001145526:uc002juz.3,NR_027083:uc002juy.3
AFP	-0.623651	1.72792	42	58.15	31	34	10	6	31	22	AF484525:uc003hgy.1,AK297674:uc011cbg.1,NM_001134:uc003hgz.1
AFTPH	-0.379262	0.0203784	2058.99	2286.79	1599.02	1742.15	614.03	484	541.99	571.66	AF217983:uc002sdc.3,NM_001002243:uc002sda.3,NM_017657:uc002sdb.3,NM_203437:uc002scz.3
AGA	-0.411533	0.775919	765.23	893.35	555	691.96	134	151	257	231	NM_000027:uc003iuu.2,NM_001171988:uc003iuw.3,NR_033655:uc003iuv.2,S53390:uc010irt.2
AGAP1	-0.228707	-0.13329	2570.94	3152.03	2246.84	2637.14	890.36	894	847	779.89	NM_001037131:uc002vvs.3,NM_001244888:uc021vyp.1,NM_014914:uc002vvt.3
AGAP11	-0.354014	1.05376	74.97	65.52	54.02	55.9	5.23	4.12	11.41	8	BC062776:uc001kef.3,NM_133447:uc001kee.2
AGAP2	1.33185	0.429901	11.71	21.33	35.9	47.27	72.38	78.74	98.6	104.98	AK122827:uc001spp.3,NM_001122772:uc001spq.3,NM_014770:uc001spr.3
AGAP3	0.64538	0.387731	1745.29	2083.56	2920.63	3068.27	581.65	587.99	776.03	754.25	AK055393:uc003wje.1,AL442089:uc003wjk.1,BC048300:uc003wjj.1,BC069236:uc010lpy.1,EU831441:uc003wjh.1,NM_001042535:uc003wjf.1,NM_031946:uc003wjg.1
AGAP4	1.44412	0.125779	29.28	0	55.84	23.83	84.95	55.78	79.67	73.88	BC062366:uc001jcy.4,BC171833:uc010qfl.2,CCDS7215:uc021pps.1,NM_133446:uc001jcx.4
AGAP5	0.75466	0.753514	92.66	148.99	192.56	215.16	30.88	37.6	55.94	59.51	BC020053:uc001juu.4,NM_001144000:uc009xri.3
AGAP6	0.616316	0.495487	323.86	364.19	503.99	550.76	156.27	118.11	170.54	216.28	NM_001077665:uc001jix.4
AGAP7	0.443282	-0.607299	25.25	13.95	15.38	37.92	0	7.16	0	4.7	NM_001077685:uc001jio.3
AGAP8	0.522141	0.221879	419.7	530.78	651.31	713.66	37.01	31.2	31.86	47.69	BC051717:uc001jik.3,BC062366:uc009xom.3,BC171820:uc009xnv.2,BC171833:uc010qgy.2,CCDS41522:uc021pqg.1,NM_001077686:uc001jij.3
AGAP9	0.709402	0.51992	446.73	489.43	711.41	819.33	271.33	236.58	334.48	393.8	AK160375:uc001jeu.3,BC075841:uc001jei.3,BC075841:uc001jet.3,NM_001190810:uc009xnf.2,NM_001190810:uc009xnl.2
AGBL2	0.179136	-0.807355	37	31	34.99	42	19	9	10	6	AK056687:uc001ngh.1,AK303066:uc010rhq.1,BC028200:uc001ngf.3,NM_024783:uc001ngg.3
AGBL3	-0.237039	0.115477	16	17	14	14	6	6	7	6	NM_178563:uc011kpw.2
AGBL4	0.141462	-0.115477	5.34	9.22	6.09	9.97	4.07	3.47	2.93	4.03	AK294394:uc010omx.1,AK294633:uc010omw.1,BC126383:uc001crv.1,BC144171:uc010omy.1,NM_032785:uc001cru.2
AGBL5	0.406695	-0.146937	1268.24	1402.3	1667.17	1873.02	570	586	559.28	484.78	BC007415:uc002rif.3,NM_001035507:uc002rid.3,NM_021831:uc002rie.3
AGER	0.698948	0.065095	130.99	157	223	244.5	26	39	31	37	AY755625:uc003oam.2,DQ104251:uc003oao.2,DQ104253:uc010jtw.2,EU428815:uc011dpm.2,EU428816:uc011dpn.2,EU826616:uc011dps.2,EU826617:uc011dpr.2,EU826618:uc011dpp.2,EU826619:uc011dpq.2,FJ545655:uc011dpo.2,GU139373:uc021yvm.1,GU139374:uc021yvn.1,GU139375:uc021yvo.1,GU139376:uc021yvp.1,GU139377:uc021yvq.1,NM_001136:uc003oal.2,NM_001206929:uc003oap.2,NM_001206932:uc003oaq.2,NM_001206934:uc003oat.2,NM_001…
AGFG1	0.132146	0.459496	3508	4257.66	4006.84	4503.72	2617	2473.02	3533	3466.09	NM_001135187:uc002vpd.2,NM_001135188:uc002vpe.2,NM_001135189:uc002vpf.2,NM_004504:uc002vpc.2
AGFG2	-1.18664	0.162898	402	488	194	197	170	173	192	192	BC009393:uc003uvg.1,NM_006076:uc003uvf.3
AGGF1	0.858028	0.128989	1258.02	1465.82	2238.28	2698.84	490	505.86	599	490	BC073864:uc003keu.1,NM_018046:uc003ket.3,U84971:uc003kes.3
AGK	0.439051	-0.287397	1206.01	1419.06	1665	1893.84	526	537	434	437	AK299131:uc011krg.1,BC009775:uc003vwh.2,NM_018238:uc003vwi.2
AGL	-0.108673	0.0738584	1788.07	2008	1592.82	1927.81	305	304.01	312	329	NM_000028:uc001dsj.1,NM_000642:uc001dsi.1,NM_000643:uc001dsk.1,NM_000644:uc001dsl.1,NM_000645:uc001dsn.1,NM_000646:uc001dsm.1
AGMAT	0.0670317	-2.42365	196.4	248.73	209.44	256.86	337.02	329.99	54.76	69.56	NM_024758:uc001awv.2
AGMO	0.246127	-1.25365	49.61	52.53	51.15	69.99	19.39	21.05	7.07	9.89	NM_001004320:uc003stb.1
AGPAT1	1.09356	0.176681	2110.91	2513.2	4660.49	5207.33	752.75	722.99	846	822	AK056346:uc003oag.3,AK058025:uc003oai.1,AK299252:uc011dpk.2,AK315950:uc011dpl.2,NM_006411:uc003oae.3,NM_032741:uc003oah.3
AGPAT2	-0.174017	-1.03728	1412	1782	1303	1528.07	573	603	294	279	NM_001012727:uc004cij.1,NM_006412:uc004cii.1
AGPAT3	-1.8892	0.372422	1188	1356.85	333	354	807	831	1058.9	1061.53	AF156775:uc002zdy.3,BC040603:uc002zdx.3,NM_001037553:uc002zdw.3,NM_020132:uc002zdv.3
AGPAT4	1.8783	1.54362	564.99	637	2045.7	2373.31	55	63	186	158	AJ227891:uc003qtt.1,AK295025:uc011egc.1,AK295826:uc011ege.1,AK297636:uc011egd.1,AK299721:uc011egb.1,CR627395:uc003qts.1,NM_020133:uc003qtr.1
AGPAT4-IT1	3.01381	0.321928	20	32	194	226	7	1	7	3	NR_024277:uc003qtu.4
AGPAT5	0.0884135	-0.152212	2277.89	2708	2431	2870	811.72	785	744	692.84	AK310545:uc011kwm.2,NM_018361:uc003wqo.3
AGPAT6	-0.859849	-0.0309065	4083.77	4817.5	2347.84	2556.85	1176.05	1156.11	1172.61	1110.12	NM_178819:uc003xnz.2
AGPAT9	-1.76703	-1.20378	2452	3068.06	780.86	841	503	423	198	204.01	AK223543:uc003how.3,BC090956:uc003hox.3,NM_032717:uc003hoy.3
AGPHD1	0.00517223	-0.618437	61	81	64	78.51	55	54	43	28	BC144383:uc002bdt.3,NM_001013619:uc010unc.2,NM_001083612:uc010ble.3
AGPS	0.464587	0.307856	3170.95	3636.24	4377.05	5016.34	1290	1071.41	1453.99	1469.12	AK296239:uc010zfb.1,NM_003659:uc002ull.2
AGR2	-3.37073	-9.59989	2341.99	2426.63	175	286	370.99	405	0	1	AK296721:uc011jxy.2,NM_006408:uc003str.3
AGRN	0.281909	1.1465	27996.3	31980.7	35044.8	37875.4	3329	3886	8070.41	7901.93	NM_198576:uc001ack.2
AGSK1	-0.500691	0.51403	583.09	843.7	467.28	541.13	180.06	196.92	258.15	280.19	AK026448:uc002bhh.4,AK026448:uc010bmf.3,AK026448:uc010bml.3,AK291684:uc010bly.1,AK291684:uc010bma.1,AK291684:uc010bmo.1,AK309420:uc010blv.3,AK309420:uc010bmd.3,AK309420:uc010bmj.3,NR_026811:uc002bhg.4,NR_026811:uc002bht.4,NR_026811:uc002bij.4
AGT	2.71945		19	10	100	91	0	0	0	1	AK307978:uc009xff.3,NM_000029:uc001hty.4
AGTPBP1	0.462001	-0.437257	923	1003.21	1188.98	1464.28	306	278.94	227	205	AB462956:uc011ltd.2,AK295304:uc011ltc.2,AK295774:uc011lte.2,BX648366:uc004aod.4,NM_015239:uc010mqc.3
AGTR1		-0.321928	0	0	0	0	10	15	6	14	CCDS3137:uc021xfj.1,NM_000685:uc003ewi.3,NM_004835:uc003ewh.3,NM_009585:uc003ewj.3,NM_031850:uc003ewg.3,NM_032049:uc003ewk.3
AGTRAP	0.979184	-0.253975	569.44	648	1173	1227	375	387	342	297	NM_001040194:uc001asw.3,NM_001040195:uc001asx.3,NM_001040196:uc001asu.3,NM_001040197:uc001ast.3,NM_020350:uc001asv.3
AGXT	0		1	0	0	1	0	0	0	0	AF191687:uc002wab.4,AK316495:uc010zoi.1,NM_000030:uc002waa.4
AGXT2L2	1.27578	0.634633	231.79	299.63	608.41	678.32	112	120	179.19	181	AK023470:uc003miy.3,AX748282:uc003mjd.1,BC008009:uc003mjb.3,BC037238:uc003mjc.3,BC039012:uc003mja.3,NM_153373:uc003miz.3
AHCTF1	-0.142631	0.13259	5282.83	6544.29	5015.75	5698.03	1605.5	1536	1736	1707.9	AL832213:uc009xgs.1,AX747030:uc001ibw.1,NM_015446:uc001ibv.2
AHCY	-0.032362	-0.246338	8807.12	10491.5	8935.54	9935	4429.18	4537	3877.79	3681	AK309204:uc010get.2,NM_000687:uc002xai.3,NM_001161766:uc002xaj.3
AHCYL1	0.297651	-0.488199	6202.7	7222.32	7593.4	8907.85	3278	3322.82	2370	2335.82	NM_001242673:uc010ovw.2,NM_001242674:uc021ork.1,NM_001242675:uc001dyy.3,NM_001242676:uc010ovx.2,NM_006621:uc001dyx.3
AHCYL2	0.883317	0.162508	524.94	594	962	1102.01	258	262	286	296	NM_001130720:uc003vot.3,NM_001130722:uc011kox.2,NM_001130723:uc003vov.3,NM_015328:uc011kov.2
AHDC1	-0.662131	0.00600915	2611.01	3095.19	1685	1921	231	229	245	216.92	BC042058:uc009vsz.1,BC064935:uc001boh.1,CCDS30652:uc021ojw.1,NM_001029882:uc009vsy.3
AHI1	1.09818	0.340546	323.45	430.15	758.02	855.32	357.8	312.02	442.54	405.61	AK024085:uc003qgf.3,BC015019:uc003qgg.3,BC094800:uc003qgk.4,NM_001134830:uc003qgj.3,NM_001134831:uc003qgi.3,NM_001134832:uc003qgl.3,NM_017651:uc003qgh.3
AHNAK	-0.936515	1.07489	62452.4	70171.6	31580.7	37714.4	11015.8	9701.05	20666	22975.4	NM_001620:uc001ntl.3,NM_024060:uc001ntk.1
AHNAK2	-0.129747	0.111616	8330.89	8545.83	7197.91	8227.27	3638.2	3828.3	4034	4033.09	AK094143:uc001ypx.2,BC090889:uc021seo.1,BC144467:uc021sen.1,NM_138420:uc010axc.1
AHR	-1.01436	0.132993	3073.45	3549.93	1525.23	1753.67	552	536.68	607.65	586.16	NM_001621:uc011jxz.1
AHRR	0.113592	-0.883034	186.01	241	232.99	229	120	172	74.33	84	AK090508:uc003jaz.3,AK127977:uc003jay.3,AK314472:uc010isz.3,BC035358:uc003jax.3,BC121048:uc010isy.3,NM_001242412:uc003jaw.3,NM_020731:uc003jav.3
AHSA1	0.210491	-0.325176	6891.09	8452.06	8215	9538.28	2047	1858.02	1593	1523.99	AK300766:uc010tvk.1,NM_012111:uc001xtw.3
AHSA2	1.74232	0.109456	743	884.21	2602.47	2841.72	577	679	656	699	BC030998:uc002sbb.2,NM_152392:uc002sbc.2
AHSG	-1		0	2	0	1	0	0	0	0	AK298447:uc003fqj.3,NM_001622:uc003fqk.4
AICDA	0.22138	0.180572	8.02	20.5	17.73	15.52	7.49	12.91	12.55	10.57	AY534975:uc009zgd.1,AY536516:uc001qup.1,AY536517:uc001quq.1,NM_020661:uc001qur.2
AIDA	0.432505	0.597355	2793.78	3439.19	3891.68	4520.18	1233	1124	1770	1796	AK301870:uc010pus.2,BC043142:uc001hno.3,NM_022831:uc001hnn.3
AIF1L	-2.46398	-1.96875	1487	1713.01	288.99	291	66	71	20	15	AK300473:uc011mce.1,NM_001185095:uc004cad.2,NM_001185096:uc004cae.2,NM_031426:uc004cab.2,NR_033701:uc004cac.2
AIFM1	-0.148627	-0.58621	1420.36	1725.78	1322.54	1515.62	1246.75	1235.6	828.69	824.78	DQ016500:uc004evk.3,NM_001130846:uc011mur.2,NM_001130847:uc011mus.2,NM_004208:uc004evg.3,NM_145812:uc004evh.3,NM_145813:uc004evi.3
AIFM2	-0.0235436	-0.0374537	179.94	203.09	176.89	199.94	688.79	775.69	730.03	696.92	AF337957:uc010qjg.2,NM_001198696:uc021psi.1,NM_032797:uc001jqp.2
AIFM3	1.12157	-3.02975	13.52	9	17	32	27	22	3	3	NM_001018060:uc002ztk.2,NM_001146288:uc002ztl.2,NM_144704:uc002ztj.2,NR_027464:uc011ahx.1
AIG1	-0.0809417	-0.0470638	1298.81	1504.91	1243.54	1407.21	199.99	165.79	176	178.04	AF151861:uc003qjf.3,AK298533:uc011edw.1,BX538067:uc003qji.3,BX640703:uc003qjg.3,NM_016108:uc003qjh.3
AIM1	-1.47225	0.987981	5929.26	6452.32	2011.52	2451.05	14.67	10.04	23	26.01	AK300443:uc003pri.3,NM_001624:uc003prh.3
AIM1L	-2.28751	-2.22239	644.69	795.78	140	155.05	15	13	3	3	AL137264:uc001bmf.3,NM_001039775:uc001bmd.4
AIM2	-0.482737		762.24	873.98	538.01	632.9	0	0	0	0	NM_004833:uc001ftj.1
AIMP1	-0.150417	-0.133524	2924.51	3474.25	2638.27	3126.95	592	494	473	517	NM_001142415:uc011cfg.2,NM_001142416:uc003hyh.3,NM_004757:uc003hyg.3
AIMP2	-0.341804	-0.545109	930.9	1147.17	759.56	880.15	854.66	794.07	569.94	560	NM_006303:uc003spo.3
AIP	0.331227	0.312873	1811	2055	2285.91	2577.84	362	405.2	474	479	NM_003977:uc001olv.3
AIPL1	0.275634	-0.694902	9.35	23.14	15.87	23.46	16.81	16.99	13.09	7.79	AB593042:uc021tor.1,AB593047:uc021toq.1,AB593051:uc002gcs.3,AJ830742:uc010clk.3,AJ830743:uc010cll.3,NM_001033054:uc002gcr.3,NM_001033055:uc002gcq.3,NM_014336:uc002gcp.3
AIRE	-1	1.16812	2	0	0	1	0	0.89	2	0	AB006683:uc002zej.2,AB006685:uc010gpq.2,NM_000383:uc002zei.2,NM_000658:uc010gpr.2
AJ011981	1.14109	1.18903	0	1.46	2.15	1.07	1.08	1.67	2.1	4.17	AJ011981:uc003ten.1
AJ278121	-0.36257	0.584963	4	5	6	1	0	4	3	3	AJ278121:uc021usy.1
AJ297365	-0.558082		8.3	14.83	2.33	13.38	0	0	7.92	0	AJ297365:uc022ahz.1
AJ420422	1.52813		18.44	15.73	11.9	86.65	0	0	5.59	6.32	AJ420422:uc022bor.1
AJ420489	1.03731	-0.00970698	12.51	15.93	36.72	21.65	3.34	8.59	5.55	6.3	AJ420489:uc003pse.1
AJ420566	1.17585		1.09	2.69	3.06	5.48	0	0	0	1.24	AJ420566:uc003mtu.1
AJ420595	1.73039	1.078	9	13	37	36	2	7	8	11	AJ420595:uc010keg.2
AJ606316		2	0	0	16	16	0	1	2	2	AJ606316:uc003qgq.1
AJ606328	-0.62459	1.14322	3.14	2.95	3.95	0	0.98	1.08	2.62	1.93	AJ606328:uc003qes.1
AJUBA	-1.47054	-0.449031	5403.07	7147.29	2170.76	2358	1603	1403	1107	1095	NM_032876:uc001whz.3,NM_198086:uc001why.3
AK000154	0.313342	0.164088	709.94	768.11	854.41	982.19	210.01	250.4	241.75	274.12	AK000154:uc001laz.3
AK000451	0.0101973	-0.484267	31.06	35.2	32.8	33.93	21.91	22.84	19.36	12.63	AK000451:uc004aef.3
AK000470	-0.454395	0.681617	520.01	663.48	379.4	484.33	112.99	107	159.66	193.19	AK000470:uc004crl.3,AK000470:uc004crn.3
AK000798	-1	0	3	7	1	4	1	0	1	0	AK000798:uc002vvv.3
AK000840	-0.69006	1.37985	6.86	5.95	0.81	7.13	5.6	1.04	7.06	10.22	AK000840:uc003jms.1
AK000872	-0.0543524	0	26	32.15	29	27	1	1	2	0	AK000872:uc002bto.1
AK000953	-0.26949	0.326754	87.02	102.02	69.99	86.84	32.07	34.18	45.09	38	AK000953:uc021ygr.1
AK001057	-0.222392	0.836501	14	21	18	12	7	7	9	16	AK001057:uc001uhw.3
AK001394	-2.15358	-0.655352	320.89	351	59.01	92	59	67	33	47	AK001394:uc003iwb.1
AK001533	0.340515	-0.0524407	25.02	28.81	34.86	33.3	25.02	34.93	28.6	29.21	AK001533:uc003ups.3
AK001582	3.32193	0.627607	0	1	6	4	2	0	3.09	0	AK001582:uc003luu.1
AK001875	-0.195091		113	140	98	123	0	0	0	0	AK001875:uc001pjf.4
AK001975	0.410853	0.65092	49.71	46.96	64	64.52	10.45	15.63	19.35	21.6	AK001975:uc002twn.1
AK002090	-0.514573		17	13	8	13	0	0	0	0	AK002090:uc002uix.1
AK021537	2.81323		1.05	0	4.19	3.19	0	0	0	0	AK021537:uc002eok.1
AK021551	0.181016	0.614404	85.66	78.61	99.47	86.76	9.02	11.19	21.59	9.35	AK021551:uc021oqs.1
AK021563	0.0189989	-0.536053	37.26	40.44	35.92	42.81	10	19	11	9	AK021563:uc002fcj.1
AK021570	0.256398	-0.0992213	58.31	51.36	58.85	72.15	24.26	21.63	21.64	21.2	AK021570:uc003zlo.1
AK021664	0.0414079	-0.29956	19	15	16	18.99	5	11	5	8	AK021664:uc001zwf.1
AK021739	0.476388	0.614577	31.98	40.76	64.17	37.03	20.82	21.45	38.68	26.04	AK021739:uc003ziv.1
AK021804	0.944129	2.87447	138.53	165	276	308	5	10	37	73	AK021804:uc001pye.1
AK021876	-0.151376	-1.60247	82.68	78.25	71.14	73.76	30.78	34.72	10.53	11.04	AK021876:uc002esn.1
AK021888	0.409258	0.934112	509	605.99	692.88	787.83	61	51	111	103	AK021888:uc003kor.1
AK021933	0.583934	-0.990624	45	39.2	62.84	63.37	80	87.17	46.1	38.03	AK021933:uc003woi.3
AK021977	0.257428	0.241065	15.38	17.28	23.75	15.29	11.86	7.77	14.1	9.1	AK021977:uc001uxg.3
AK022030	0.691271	-0.00474962	912.65	923.61	1382.52	1582.5	202.98	186.46	179.82	208.34	AK022030:uc001gsy.3
AK022382	0.25632	-0.423995	26.56	40.2	43.8	35.94	158.92	163.14	129.79	110.26	AK022382:uc001jjf.1
AK022793	-1.29768	-0.101585	9.79	7.32	3.84	3.12	4.88	4.68	4.89	4.02	AK022793:uc002nrf.3,AK022793:uc002nrh.1
AK022898	4.55741	-0.722466	3	2	66.85	50.88	21	12	7	13	AK022898:uc001dnu.1
AK022914	-0.160642	0.589664	5751.08	6984.06	5224.02	6169.18	602.13	543.77	829.3	895.16	AK022914:uc001vvl.4,AK022914:uc001vvr.1,AK022914:uc002zks.4
AK022915	0.182379	-0.115979	796.73	845.9	856	1007.98	226	253	215	227	AK022915:uc001iqe.3
AK022993	1.10694	-0.107395	57.61	66.45	114.23	152.98	14.53	8.61	13.36	8.12	AK022993:uc003qqi.1
AK022997	-1		3	3	0	3	0	0	0	1	AK022997:uc001szi.3
AK023033	-0.255815		43.2	56.87	45.77	38.04	0	0	0	0	AK023033:uc003tha.1
AK023040	-1.32243		96.1	133.98	36	56	6	5	0	0	AK023040:uc002nrc.1
AK023159	1.17018	0.227421	291.49	342.32	683.45	742.87	96.84	95.85	109.41	116.18	AK023159:uc003lxf.1
AK023178	-1.15603	-0.177769	931.88	1150.1	422.26	512.02	154.57	208.75	180	141.2	AK023178:uc021xvv.1
AK023288	0.950325	0.273696	141	184	303	325	50	41	52.01	58	AK023288:uc021qaj.1
AK023304	0.0942081		52.95	61.9	60.93	61.67	0	0	1	0	AK023304:uc010dyq.2
AK023417	-0.273064	0.0570018	187.93	198.35	149.03	170.64	37.66	31.32	29.62	42.14	AK023417:uc003kiu.1
AK023457	0.885862	0.0271759	42.05	59.31	89.62	97.68	17.07	30.26	28.33	19.9	AK023457:uc001ebn.1
AK023507	2	1.12553	1	5	11	13	5	6	6	18	AK023507:uc002vwe.1
AK023515	0.674587	0.489959	37.25	42.53	62.62	64.72	19.16	14.89	21.45	26.37	AK023515:uc002ugf.1
AK023566	1.07712	0.016685	17.22	42.15	59.89	65.37	18.3	8.35	13.62	13.34	AK023566:uc021vrs.1
AK023614	0.959399	0.881059	4	6.09	6.28	13.34	2.41	1.76	2.74	4.94	AK023614:uc021wdt.1
AK023627	1.35466	0.817136	97	123.93	263	302	11	10	21	16	AK023627:uc003qxf.3
AK023629	-1.19465	1.32193	50	53	23	22	3	3	7	8	AK023629:uc003mts.1
AK023809	1.40289	-1.17473	12.45	13.64	30	38.99	12.41	5.65	4	4	AK023809:uc001eqi.1
AK024092	0.417168	0.58347	117.68	151.27	142.6	216.53	25.04	23.33	41.93	30.55	AK024092:uc021svq.1
AK024134	-0.0652679	-0.290106	22.87	45.18	35.32	29.72	19.57	25.94	21.09	16.13	AK024134:uc001srm.3
AK024242	-0.713999	0.31034	19.26	30.18	9.45	20.69	0	1	0.24	1	AK024242:uc003yak.1
AK024243	-0.129798	-1.03063	7.64	15.14	10.93	9.89	6.14	4.81	3.28	2.08	AK024243:uc003sio.1
AK024248	0.197652	0.246212	926.89	1245.55	1157.45	1333.97	166.04	174.55	208.17	195.8	AK024248:uc003icc.1
AK024535		0.867201	0	0	12.69	1.81	2.46	1.52	0	7.26	AK024535:uc021txs.1
AK024736	-1.79274	0.980635	1850.89	1746.91	454.76	583.65	9	9	20	15.52	AK024736:uc003owm.1
AK024998	1.20036	-1.152	233.97	313.47	588	670	29	31	13	14	AK024998:uc003pkm.3
AK025061	0.736966	0.584963	2	4	6	4	2	0	3	0	AK025061:uc002dol.1
AK025117	0.718905	-0.35906	473.27	571.19	814.1	905.01	90	99.99	83.13	65	AK025117:uc001xsm.3
AK025127	1.75807		0	2.85	6.73	2.91	0	0	0	0	AK025127:uc002uvb.1
AK025140	-0.152983	-0.115632	1203.59	1381.41	1104.93	1219.99	278.2	242.3	219.23	261.18	AK025140:uc001hns.1
AK025288	1.58496		0	1	2	1	0	0	0	0	AK025288:uc003yol.3
AK025511	-1.02521	-0.100399	316.23	395.11	184.16	165.35	0	42.99	40.1	0	AK025511:uc021rmp.1
AK025664	0.777881	0.531991	87.4	123.4	185.34	176.1	17.64	40.98	43.93	40.83	AK025664:uc021sra.1
AK025726	1.4695	0.139357	145	163	386.03	466.9	31	39.01	39	38.11	AK025726:uc001bzm.1
AK025793	0.678072		3	2	4	4	0	0	0	0	AK025793:uc003dou.3
AK025975	1.09366	1.62358	81	83	169	181	42	44	152	113	AK025975:uc001bgg.1
AK026101	-0.969511	0.181728	194.11	227.27	88.71	126.48	253	261	282	301	AK026101:uc003mmj.2
AK026244	0.572579	-1.32193	13	26	29	29	8	7	3	3	AK026244:uc004bzf.3
AK026379		-1.01336	0	0	0	0	353	282.86	136	179	AK026379:uc003hsl.1
AK026502	6.65821	1	0	1	51	50	6	7	13	13	AK026502:uc003adf.1
AK026512		3	0	0	0	0	1	0	5	3	AK026512:uc004elm.1
AK026714	0.854927		6	9	13.09	14.04	0	0	3	3	AK026714:uc002scu.1
AK026736	0.873656	-0.929611	938	868.98	1495	1815.93	23	17	11	10	AK026736:uc002ubg.3
AK026758	-3.45083	2.61143	4	7.7	1.07	0	0	2.25	6.21	7.54	AK026758:uc021zhl.1
AK026873	0.273555	-0.0975274	74	82.67	78.68	110.7	8.24	19.45	15.36	10.52	AK026873:uc021oem.1
AK026905	1.68637	1.84398	25.27	39	107.01	99.84	11	12	45	37.57	AK026905:uc001mke.3
AK026965	-0.0138671	0.401363	129.78	159.79	132.75	154.05	51	55	71	69	AK026965:uc003laj.1
AK027091	0.106886	0.304855	86.37	127.93	116.97	113.81	11	6	13	8	AK027091:uc010wia.1
AK027179	-0.126109	0.53782	0	4.54	0	4.16	101	96	147	139	AK027179:uc001sdx.3
AK027190	-3.59255	-1.02148	56.37	57.99	3.76	5.72	1	1.03	0	1	AK027190:uc001lav.3
AK027541	-0.777608	-0.328623	346.98	415.86	212	232.99	22	32	21	22	AK027541:uc002ubt.1
AK054623	1.17786	-0.332664	41.34	38	92.74	86.76	49.83	64.48	43.95	46.82	AK054623:uc003vqr.1
AK054635	-0.0905246	0.378239	382.04	438.43	362.77	407.8	89.13	89.75	128.58	103.92	AK054635:uc021oim.1
AK054708	-0.371969	-0.948601	4.69	3.01	2	3.95	0	1.93	1	0	AK054708:uc001aio.1
AK054710		0.807355	0	0	0	0	1	0	1.75	0	AK054710:uc021suf.1
AK054726	-1.80735		9	12	3	3	0	0	0	0	AK054726:uc001hvz.1
AK054753	1.4344		2.92	3	5	11	1	0	0	0	AK054753:uc003lpb.1
AK054837	1.08196	0.975009	118.92	133.93	222.69	312.57	28.16	14.93	62.57	22.13	AK054837:uc021suk.1
AK054880	0.321856	0.70044	41.01	39.49	33	67.62	6	10	8	18	AK054880:uc003svo.1
AK054921	3.24456		7.27	13.3	90.85	104.11	7	1	0	0	AK054921:uc004fbf.1
AK054970	0.803946	0.377246	242.1	331.74	454.96	546.89	45.34	47.68	52.69	68.13	AK054970:uc001uyq.1
AK054972	0.857353	-1.4823	9.43	10.38	9.05	26.84	3.09	1.52	0.16	1.49	AK054972:uc002bey.3
AK054988	0.485427	0.584963	3	2	2	5	2	0	2	1	AK054988:uc010tdg.1
AK054990	-0.314949	-3.30159	11.9	25.22	17.82	12.02	13	6.72	0	2	AK054990:uc002trf.1,AK054990:uc010zan.1
AK055017	2.29801	0.23816	25.99	32.53	137.45	150.34	18	21	22	24	AK055017:uc001imr.1
AK055197	2.09788	1.86725	126.13	128.47	530.5	559.39	381.55	272.49	1117.16	1269.02	AK055197:uc021sou.1
AK055250	-2.04169	2.28401	27.44	45.23	8.65	9	0	2.39	5.11	6.53	AK055250:uc001pfi.1
AK055254	0.635689	0.362621	47.65	72.6	92.37	94.46	43.16	51.85	59.78	62.38	AK055254:uc002igh.3
AK055257	1.40784	0.489179	27.3	31.7	68.24	88.31	10.43	8.77	13.17	13.78	AK055257:uc002twl.1
AK055260		-1	0	0	0	0	1	1	1	0	AK055260:uc002obw.1
AK055323	-1.06228	0.514573	108	105	44	58	5	2	7	3	AK055323:uc003fdu.3
AK055332	0.11437	-0.236067	173.09	178.78	184.02	196.88	0	3.71	1.89	1.26	AK055332:uc003ybn.3
AK055351	-0.420161	-0.282911	19.37	35.17	20.16	20.6	11.49	9.12	10.18	6.76	AK055351:uc002bqr.2
AK055364	0.568284	-0.137504	10	19	25	18	4	7	7	3	AK055364:uc002fch.1
AK055370	0.850688	0.900059	52	70	104	116.01	62	65	107	130	AK055370:uc002ade.1
AK055384	1.26151	2.00914	18.95	24.35	27.5	76.31	2.38	1.16	10.53	3.72	AK055384:uc001xsn.1
AK055386		-1.22239	0	0	0	0	3	4	1	2	AK055386:uc002xuq.1
AK055408	-0.255023	-0.217591	18.27	15.49	15.02	13.27	3	4	3	3.02	AK055408:uc001unn.1
AK055458	1.81199	-0.267829	8.07	10.12	29.35	34.52	43	35.97	33.82	31.77	AK055458:uc003wjz.1
AK055459	-3.23021		205	217	25	19.97	20	21	0	0	AK055459:uc001vmb.1
AK055533	0.513498	-0.669355	4.58	10.18	6.25	14.82	4.09	5.15	0.3	5.51	AK055533:uc001gwj.1
AK055601	-0.309898	-0.0174874	670.69	792	557	622.95	210	205	204	206	AK055601:uc002wbj.3
AK055623	0.388039	0.771754	74.51	69.1	100.52	87.41	9.6	8.1	14.64	15.58	AK055623:uc002ngm.1
AK055631		4.45943	0	0	0	0	1	0	10	12	AK055631:uc001dgp.1
AK055656		0.485427	1.98	0	0	0	6	4	6	8	AK055656:uc001iqp.1
AK055666	0.663972	0.630929	37.52	36.38	55.98	61.11	22.18	24.05	32.41	39.18	AK055666:uc003jqs.3
AK055694	-0.861386	-0.170315	460.3	564.22	274.5	289.42	42.32	40.93	34.34	39.64	AK055694:uc004fai.1
AK055712	1.67991	0.469485	19	30	72	85	13	13	17	19	AK055712:uc001tma.3
AK055746	0.516212	-0.0372347	201.19	255.44	323.5	329.57	53.38	51.02	47.73	54.01	AK055746:uc001hdk.1
AK055785	0.149808	0.952638	139.51	189.4	170.61	194.29	80.81	71.84	137.39	158.05	AK055785:uc002cwy.3
AK055803	1.11905	0.327952	0	0.93	1.02	1	1	1.39	1	2	AK055803:uc001ihc.1
AK055849	0.762665	0.895482	97.18	115.36	145.52	215.08	20.94	19.77	33.69	42.04	AK055849:uc021rel.1
AK055853	-0.70064	0.98541	18.61	17.47	7.46	14.74	4.46	2	5.24	7.55	AK055853:uc001awc.1
AK055856	1.44454		4	0.78	4.01	9	0	1	0	0	AK055856:uc001hqe.1
AK055876	0.349166	0.62806	24.57	26.01	26.94	37.49	16.26	12.87	26.34	18.68	AK055876:uc001xoi.1
AK055910	0.175552	0.462711	86.53	93.15	86.03	116.9	25.71	23.03	29.26	37.91	AK055910:uc021rum.1
AK055918	0.683031	0.327279	90.96	101.44	153.07	155.83	49.1	55.32	62.04	68.97	AK055918:uc002rlz.1
AK055932	-0.790962		6.02	9.95	5	4.23	0	0	0	1	AK055932:uc003uhs.1
AK055957	1.58454	0.479336	5.42	6	18.05	16.2	1.73	2	1	4.2	AK055957:uc001ulg.1
AK055967	0.0592366	1	491	559	476	618.01	1	0	1	1	AK055967:uc002suu.2
AK055974	-0.222559	1.55437	3.3	11.11	4.04	8.31	2.86	0	2.45	5.95	AK055974:uc001stq.1
AK055981	1.11042	1.09311	50	82	132	153	24	21	49	47	AK055981:uc002bow.3
AK056073	0.16835	0.712094	133.13	160.15	159.23	170.35	17.5	15.03	20.54	32.75	AK056073:uc002mej.1
AK056077	-0.114811	1.0133	9.02	0	5.93	2.4	1.73	2.05	2.6	5.03	AK056077:uc002rwa.2
AK056081	2.41504	0	2	4	13	19	1	0	0	1	AK056081:uc003gie.1
AK056098	1.57632	1.16725	1001.18	1180.98	2969.74	3537.64	71	61.69	140	158	AK056098:uc002xyu.1
AK056105		-1	0	1	0	0	2	0	0	1	AK056105:uc004dfw.1
AK056135	0.668814	-0.103078	359.42	439.27	602.14	667.59	116.85	127.22	111.13	116.11	AK056135:uc001vvv.1,AK056135:uc002zkv.3
AK056182	1.46226	0.0453983	12	13.47	29.16	41.02	5.01	5	7.31	3.02	AK056182:uc001uxv.1
AK056196	5.24822	1.76855	27.53	21.06	845.75	1001.04	3.93	0	6.13	7.26	AK056196:uc003iva.1
AK056211	-0.289507		6	5	5	4	0	0	2	1	AK056211:uc003nlp.1
AK056228	0.468583	-1.01436	3	5	5.07	6	2.02	0	0	1	AK056228:uc001qlq.1
AK056246	0.189142	0.0547327	75.24	68.03	66.81	96.53	7	8	8	7.58	AK056246:uc002vwf.1
AK056252	-2.39232	0	15	6	3	1	1	1	2	0	AK056252:uc003fiz.1
AK056253	0.47106	0.487081	207.65	244.48	283.2	343.51	37.55	12.25	27.18	42.62	AK056253:uc002cra.1
AK056332	0.23393	-0.137504	27.22	21.35	24.45	32.67	8	2.56	7	2.6	AK056332:uc002vor.1
AK056351	0.364887	-0.0100893	367.99	461.53	534.94	533.3	119.54	72.74	107	83.94	AK056351:uc004bav.1
AK056368	0.135803	-0.207595	165.1	187.67	167.1	220.49	32.75	40	31	32	AK056368:uc001wpo.1
AK056396	-0.167	-0.567255	70.61	74.12	64.37	64.54	11	3.98	6.11	4	AK056396:uc001ejf.1
AK056431	5.01806	-0.847997	1.29	0	18.93	22.87	7	2	2	3	AK056431:uc001ezv.3
AK056432	-0.677278	-2.67941	50.77	43.69	33.55	25.52	2.27	4.2	1.01	0	AK056432:uc002xwp.1
AK056485	-3.16993		14	13	1	2	0	0	0	0	AK056485:uc003kkb.1
AK056486	0.341046	-0.271233	78.2	92.12	108.26	107.48	29.62	27.91	21.37	26.3	AK056486:uc001abu.1
AK056490	1		1	0	2	0	0	0	0	0	AK056490:uc003bds.3
AK056524	0.176112	0.261944	30.96	63.93	43.7	63.51	47.48	42.98	54.15	54.32	AK056524:uc004dfa.1
AK056556	-0.124949	1.28011	60.75	85.82	56.15	78.26	6	8	11	23	AK056556:uc001hsm.1
AK056558	-1.27131	-0.00641892	14943.7	16655.1	5911.34	7179.5	653.72	607.72	584.22	671.62	AK056558:uc003gum.1
AK056584	-1.58496		0	6	1	1	0	0	0	0	AK056584:uc003pce.3
AK056618	0.793748	-0.101845	960.2	1300	1826.46	2091.76	64	69.07	66	58	AK056618:uc004agf.2
AK056623	0.694644	0.0196288	43.24	55	79	80	33	40	29	45	AK056623:uc003wpb.1
AK056625	0.594549		1	0	1.51	0	0	0	0	0	AK056625:uc002uve.1
AK056657	0.978698	-0.55904	47.42	63.45	102.62	115.87	28.2	24.75	22.89	13.05	AK056657:uc009wxo.1
AK056683	-1.16398	0.736966	251	233	100	116	11	13	18	22	AK056683:uc002eoo.1
AK056686	1.37567	0.19072	4.12	12.27	19.61	22.92	8.69	6.31	6.71	10.41	AK056686:uc001zvi.1
AK056780	-3.48113		34	33	2	4	0	0	1	0	AK056780:uc003lpx.1
AK056817	2.33639	-0.748666	240	255.66	1136.1	1367.16	53.73	42.01	29	27.98	AK056817:uc003jnb.1
AK056897	-2.76955	0.893085	1739.26	2113.65	243	322.03	4	3	4	9	AK056897:uc003xrj.1
AK056973	-0.556568	-0.176816	112.74	135.04	73.24	95.23	129.5	105.79	110.45	97.7	AK056973:uc002dyp.1
AK056982	-0.0185382	-1.13794	68.18	72.02	59.03	79.38	30	36.02	12	18	AK056982:uc001mjn.1
AK057177	-0.191476	-0.369087	6.27	11.35	9.04	6.39	25.13	24	24.89	13.15	AK057177:uc003azp.1
AK057187	0.125531		9	2	5	7	0	0	0	0	AK057187:uc002rqj.1
AK057218	-1		4	2	1	2	0	0	0	0	AK057218:uc002fey.1
AK057321	-0.412237	0.218746	723.09	879.29	571.72	632.4	253.45	246.24	281.88	299.62	AK057321:uc003tcy.3
AK057332	-1		2	0	1	0	0	1	0	0	AK057332:uc003yqy.1
AK057451	0.321928		0	4	3	2	0	0	0	0	AK057451:uc004bad.1
AK057455	0.874469		3	3	7	4	0	0	0	0	AK057455:uc003ife.1
AK057471	-0.748005	0.170111	19.5	15.92	7.46	13.63	3.32	5.31	7.11	2.6	AK057471:uc001vii.1
AK057473	-0.35971		353.65	448.33	289.49	335.51	0	0	0	0	AK057473:uc002gyg.1
AK057519	1.45025	-1.46467	1.01	5.01	11.66	4.79	0	2.76	0	1	AK057519:uc004eqv.3
AK057596	0.26711	0.64018	304.27	239.45	260.35	393.96	54.85	48.1	72.49	87.96	AK057596:uc002sux.1
AK057604	1.42241	0.75166	34.16	47.33	96.59	121.83	10.88	11	19.92	16.92	AK057604:uc002ysp.3
AK057657	-0.31111	0.00670627	1109.77	1239.3	894.53	998.87	208.97	239.6	215.92	234.74	AK057657:uc002czn.3
AK057681	0.431639	0.0663036	72.95	106.34	125.26	116.56	43.88	39.47	34.57	52.7	AK057681:uc001okf.1
AK057689	3.70044	-1	1	0	7	6	0	2	0	1	AK057689:uc021tll.1
AK057719	1.0863	-0.710493	39	34	75	80	10	8	6	5	AK057719:uc004bsl.1
AK057887	0.394287	0.34293	691.6	745.21	893.25	995.14	250.25	207.47	291.12	289.42	AK057887:uc002fih.3
AK057897	0.847618	-2.30655	115.9	99.69	159.48	228.48	20.53	0	0	4.15	AK057897:uc021tyt.1
AK057935	-2.72247	-0.36257	18	15	1	4	12	6	4	10	AK057935:uc003xia.1
AK057978	0.867238	0.988013	6.59	19.23	22.19	24.91	2.61	10.08	13.19	11.98	AK057978:uc003vqv.1
AK058136	0.415037		2	4	2	6	0	0	0	0	AK058136:uc003hzi.1
AK074396	3.58496		0	1	6	6	1	0	0	0	AK074396:uc004bzl.3
AK074469	1		1	0	1	1	0	0	0	0	AK074469:uc002ymc.1
AK074476	-0.314274	0.301656	105	121.98	82.61	99.94	21	22	26	27	AK074476:uc003akv.1
AK074615	0.268406	-0.402925	22.83	33.02	33.52	33.75	20.63	19.3	13.2	17	AK074615:uc002riw.3
AK075019	0.390293	0.140061	19.72	14.24	18.49	26.02	9.62	20.1	19.77	12.98	AK075019:uc002dsh.1
AK075337	1.35364	-2.05541	4.67	7.66	17.02	14.49	2.51	0.94	0	0.83	AK075337:uc002nrv.1
AK090553	1.03242		8	14	8	37	3	2	0	0	AK090553:uc002oya.1
AK090593	0.484851	-0.490765	177	181	225	276	63	48.01	37	42	AK090593:uc003skf.1
AK090604	-1		13	11	6	6	0	0	0	0	AK090604:uc002hxc.1
AK090674	0.450548	0.0799235	136	175	184	241	83	75	85	82	AK090674:uc002ist.1
AK090688		0.374396	0	0	2	3	17	10	18	17	AK090688:uc003qup.1
AK090700	-0.836005	0.27012	233.14	287.77	123.07	168.74	18.26	27.1	21.49	33.21	AK090700:uc001dre.1
AK090736	0.485897	0.076694	100.44	166.83	179.18	195.12	101.23	114.16	117.22	109.93	AK090736:uc021qao.1
AK090844	1.3787	0.923641	92.91	106.48	236.67	281.81	14	15	24	31.01	AK090844:uc001ctg.1
AK090904	-0.249228	-0.0475774	242.07	271.06	203.89	227.83	71.94	66.16	68.18	65.44	AK090904:uc003ifn.3
AK090973		0.7856	0	0	0	0	1.15	2	1.21	4.22	AK090973:uc004eln.1
AK091028	0.571154	0.248595	51.96	47.42	62.09	85.56	3	2.69	3	3.76	AK091028:uc003mtv.3
AK091102	1.21097	-0.78634	25.42	35.29	66.52	74.02	14.88	11.87	6	9.51	AK091102:uc002kmj.1
AK091275	-2.93929	1.08654	3.98	3	0.91	0	2.75	0	2.84	3	AK091275:uc001pxw.1
AK091365	1.58496		0	1	3	0	0	0	0	0	AK091365:uc003ppd.1
AK091624	0.194582	-0.827006	19.18	10.6	12.39	21.69	2.73	6.14	2.58	2.42	AK091624:uc002amo.3
AK091688	1.11918		1.98	4	8.99	4	0	0	0	0	AK091688:uc001eqh.1,AK091688:uc010yil.1
AK091729	1.04477	0.177468	66.5	59.47	134.42	125.46	40.35	29.17	39.17	39.45	AK091729:uc010lhv.1
AK091866	-0.307271	1.37214	60.78	70.69	55.23	51.02	49.05	53	120.16	144	AK091866:uc003kjy.1
AK091906	1.2026	1.36773	1.06	11.21	16.77	11.47	5.1	3.58	13.3	9.1	AK091906:uc001zyw.1
AK091996	-0.0776217	-0.400969	37.23	55.36	42.49	45.25	24.74	15.4	15.82	14.58	AK091996:uc001omv.1
AK092048	1.15413	-0.452032	263	333.61	623.76	704	164	152	118	113	AK092048:uc003uhq.1
AK092080	-0.429364	1.47994	30.49	49.46	26.57	32.8	12.55	6.63	19.54	33.96	AK092080:uc002nrr.1
AK092087	1.08319	-0.215567	2.36	4.8	6.21	8.96	8.52	8.7	6.95	7.88	AK092087:uc001zit.1
AK092098	-0.967212	0.421665	150.77	250.76	97.91	107.47	65.15	40.19	63.88	77.22	AK092098:uc001nxu.1
AK092135		0.584963	0	0	1.04	0	9	9	15	12	AK092135:uc001njj.1
AK092150	-1.98168	-0.474141	44.03	52.22	12.44	11.93	18.56	19.64	15.46	12.04	AK092150:uc002nrs.1
AK092313	8.1609		1.61	0	235.32	225.47	0	0	6.98	5.49	AK092313:uc022atw.1
AK092331	0.098634	0.38489	276.43	349.92	335.1	335.57	182.71	160.14	196.67	251.01	AK092331:uc001lda.1
AK092380	0.050345	-0.687061	5	7.39	6.61	6.22	8.88	4	3	5	AK092380:uc003qqu.1
AK092451	-1.63743	1.32193	9	19	3	6	1	1	3	2	AK092451:uc003mwg.1
AK092541	-1.96301	1.44057	30	32.38	8	8	5	2	14	5	AK092541:uc003ncv.1
AK092619	0.83211	1.28338	9.96	4.65	13.97	12.04	3.33	2.89	4.29	10.85	AK092619:uc003ezs.1
AK092965	1.74002	0.0972797	6.79	10.66	28.1	30.19	4.95	12.97	3.48	15.69	AK092965:uc010cyf.1
AK093002	1.73002	-1.32193	21	20	54	82.01	1	4	0	2	AK093002:uc002fft.1
AK093026	-0.1385	-0.278192	42	37.64	33.36	38.99	7.24	4.05	5.31	4	AK093026:uc002vdu.1
AK093107	1.6532		10.71	20.19	42.84	54.35	0	0	0	0	AK093107:uc003bik.1
AK093114	0.163499		21	29	24	32	0	0	0	0	AK093114:uc003quk.1
AK093124	2.99493	1.01577	0	2.14	6.89	10.17	1.82	0	1.59	2.09	AK093124:uc001sqq.1
AK093203	-0.415037		1	3	1	2	0	0	0	3	AK093203:uc003hdc.1
AK093256	1.58496	-1	1	4	6	9	1	1	1	0	AK093256:uc003pwo.1
AK093279	-2.5025	-0.459432	40	45	9	6	4	7	4	4	AK093279:uc001unz.1
AK093299	-0.10636	1.21412	14	14	10.01	16	2	4	6.92	7	AK093299:uc001fvj.1
AK093356	-1.0874	0.581084	53	55.37	24	27	7	1.69	5	8	AK093356:uc003hws.1
AK093416	0.798618	0.233052	35	18	46	46.19	47	44.89	59	49	AK093416:uc003igh.1
AK093443	0.853983	-1.85089	32.75	31.92	52.58	64.31	7.05	7.92	4.15	0	AK093443:uc004aci.2
AK093513	-0.0456828	-1.64822	19.26	26.94	15.29	29.47	7.62	5.2	1.09	3	AK093513:uc003qef.1
AK093519	0.513943	0.105186	26.82	48.75	49.2	58.71	52.2	27.13	42.27	43.06	AK093519:uc002wfp.1
AK093534	1.71837	0.0703893	44	49	152.02	154.01	8	12	12	9	AK093534:uc002yac.1
AK093551	0.712628	0.343005	416.83	540.25	696.04	872.41	44.52	43	57.01	54	AK093551:uc002idi.1
AK093600	0.101902	0.0030663	44.57	43.56	44.02	50.56	15.53	12.67	13.27	14.99	AK093600:uc021sxp.1
AK093746	0		1	0	0	1	0	0	0	0	AK093746:uc001qkx.1
AK093871	0.543808		279	275.94	360	449	0	0	2	1	AK093871:uc003hxf.1
AK093892	-1.04724	1.33069	18.18	28.69	13	9.68	1.44	2.17	5	4.08	AK093892:uc001xmh.1
AK093898	0.621249	-0.0327899	166	174	252.99	270	47	42	42	45	AK093898:uc001pdl.1
AK093940	3.88753		4	6	70	78	0	2	0	0	AK093940:uc002lfu.1
AK094117	-1.09727	0.218629	527.95	615.89	234.06	300.57	20.71	19.32	24.37	22.21	AK094117:uc001pkw.1
AK094156	0.334791	3.71891	72.24	90.78	92.3	113.3	0.98	0.99	11.94	14	AK094156:uc001elb.4,AK094156:uc009wka.2
AK094188	0.888292	-0.374561	116	129.41	217.4	236.85	51	46	35.82	39	AK094188:uc002nrw.1
AK094196	-0.584963		3	3	2	2	0	0	0	0	AK094196:uc003znp.1
AK094280	1.16768		8.21	6.07	16.96	15.12	0	1.02	0	0	AK094280:uc004ere.1
AK094325	0.14439	-2.16993	11	8	13	8	8	1	2	0	AK094325:uc001mxr.1
AK094343	2.45943		1	1	2	9	0	1	0	0	AK094343:uc002rvu.1
AK094352	-1.10193		25.92	30.08	12.29	13.8	1	1	0	0	AK094352:uc002bsu.1
AK094413		-0.977632	0	0	0	0	71	57	36	29	AK094413:uc004bbl.1
AK094462		-2.80735	0	0	1	4	2	5	1	0	AK094462:uc003jdi.1
AK094480	0.225902	-0.429393	10.94	9	9.81	13.51	5.41	2.67	2	4	AK094480:uc003faz.1
AK094525	2		0	2	3	5	0	0	0	0	AK094525:uc003wtj.3
AK094562		-1.05889	0	0	28	25	15	10	3	9	AK094562:uc001yjz.1
AK094577	-0.0244699	-0.152253	82.72	77.82	79.09	78.75	188	191.01	187	154.05	AK094577:uc003zde.1
AK094599	2.2973	-0.222392	3.21	10.97	28	41.7	2	5	3	3	AK094599:uc002ttk.1
AK094607	0.333424	-0.144298	1	0	1.26	0	5.3	3	5.43	2.08	AK094607:uc001drx.1
AK094611	-1.04353	-1.26139	0	11.44	5.55	0	0	3.5	1.46	0	AK094611:uc021uls.1
AK094621	0.458291	-0.117357	332	358	428	520	67	61	56	62	AK094621:uc003jka.1
AK094639	0.769676	1.00909	1.08	9.56	7.44	10.7	3.78	4.13	6.27	9.65	AK094639:uc003crm.3
AK094644	0.61292		49	57.98	87.6	76.01	0	1	0	0	AK094644:uc004acj.1,AK094644:uc004acr.1
AK094674	-2.05063		11	18	5	2	0	0	0	0	AK094674:uc001ooz.1
AK094692	1.45303	-1.39506	2.15	2.16	5.02	6.78	4.02	1.24	1	1	AK094692:uc001agf.1
AK094715	0.146221	-2.22239	43	32	44	39	20	22	3	6	AK094715:uc003pta.1
AK094733	0		1	0	0	1	0	0	0	0	AK094733:uc001rfu.1
AK094786	0.274205	1.30159	4.01	5.21	4.09	7.06	0	2	1.02	3.91	AK094786:uc021rgm.1
AK094818	0.819568	-0.532042	143.03	192.54	280.22	312.02	67.57	34.27	30.4	40.03	AK094818:uc001gic.1
AK094859	-0.477901	2	32	41.8	24	28.99	2	1	4	8	AK094859:uc001kyd.1
AK094909	-1.11314	2.20477	10.48	9.01	7.01	2	0	1	3	1.61	AK094909:uc003ipy.1
AK094916	0.823122	1.24717	6	7	11	12	3	5	9.99	9	AK094916:uc001hnr.1
AK094929		0.123575	0	0	0	0	61	62	58	76	AK094929:uc002bmd.3
AK094934	-0.395929	0	13	12	9	10	2	2	3	1	AK094934:uc003mwn.1
AK094945	-1.28951		13	9	1	8	0	0	0	1	AK094945:uc003iux.1
AK094963	0.785001	1.13093	21.52	25.03	36.61	43.6	0	1	1.19	1	AK094963:uc002jiu.1
AK094985	-0.523762	-0.0339473	30	42	22	28.08	24	19	16	26	AK094985:uc003kmo.1
AK094990	-0.370433	0.596998	15.23	11.84	9.05	11.89	14.61	15.63	21.83	23.91	AK094990:uc001vmm.3
AK095045	0.376191	0.0649045	7.52	9.23	9.37	12.37	5.04	3.87	5.44	3.88	AK095045:uc002lch.1
AK095057	0.778105	0.35489	318.69	472.3	658.73	697.72	447.31	382.02	557.74	502.88	AK095057:uc021yjh.1
AK095112	1.95973	-0.174772	207.12	226.67	810.12	877.28	104.28	77.59	86.62	74.5	AK095112:uc002ivg.1
AK095117	-0.684111	-0.239466	209.98	264	139	156	38	47	41	31	AK095117:uc003pat.1
AK095119	1.92462	0.131024	2.91	7.01	9.91	27.75	6.19	8.01	4.9	10.65	AK095119:uc001vav.1
AK095132	-2.03953		24	13	2	7	0	0	0	0	AK095132:uc004are.1
AK095151	1.05521	-0.528164	14.87	11.15	18.33	35.74	35.01	27	22	21	AK095151:uc003ykp.1
AK095179	0.310768	0.251798	124.69	161.33	160.2	194.57	76.31	66.33	84.66	85.18	AK095179:uc002glk.1
AK095210	0.659204	-0.584963	11	27	33.01	27	6	9	7	3	AK095210:uc004aiu.1
AK095221	-0.94648	-0.584963	9.58	10	3	7.16	4	2	2	2	AK095221:uc021uqd.1
AK095242	2.39872	0.220575	11.72	10.56	61.31	56.18	7.62	1.46	4.6	5.98	AK095242:uc003cks.3
AK095267	0.400922	0.836501	351	445	502	549	21	21	41	34	AK095267:uc021qsm.1
AK095285	0.125787	-1.53854	91.63	95.96	100.96	103.72	3.81	2	1	1	AK095285:uc003hoz.1
AK095335	-0.0581695	-1.19265	48.11	44	31	57.47	8	8	3	4	AK095335:uc002ayf.1
AK095365	-0.211504		23	21	16	22	0	0	0	0	AK095365:uc001qlr.1
AK095366	0.211244	0.501299	31.06	32.04	39	34.05	5	7.01	9	8	AK095366:uc003eda.1,AK095366:uc003edb.1
AK095438	-0.318625	-0.00705326	147.73	155.5	115.48	127.66	49.08	45.24	44.02	49.84	AK095438:uc021ogj.1
AK095439	0.28928	1.03922	50	71.56	67.96	80.59	4.88	4.01	4	14.27	AK095439:uc004ewr.1
AK095546	0.61627	1.28146	48.27	40.77	66.67	69.82	8.16	12.52	24.61	25.66	AK095546:uc002ndl.1
AK095583	1.00192	-1.77994	0	71.32	142.83	0	163.91	0	0	47.73	AK095583:uc003ubp.3
AK095618	1.16061	1	1	1.59	2.79	3	1	0	1	1	AK095618:uc002fci.1
AK095621	-0.564773	0.157907	34.66	43.04	23.59	28.94	5.47	4.04	5.14	5.47	AK095621:uc002krf.1
AK095633	-0.51762	0.602784	16.46	18.07	12.68	11.44	6.5	8.25	12.37	10.03	AK095633:uc001hco.1
AK095699	-0.263754	0	1.05	10.98	3.03	6.99	1	0	1	0	AK095699:uc001ihd.1
AK095700	0.234163	0.235627	248.26	317.27	343.3	321.89	72.94	68.59	77.34	89.3	AK095700:uc001ubf.2
AK095721	0.751066	0.0532079	440.62	561.26	804.96	881.24	212	220	251.23	197	AK095721:uc002gzo.1
AK095779	1.73126	0.332986	2.44	4.65	10.96	12.58	95.45	80	102	119	AK095779:uc001vku.1
AK095988	0.482313	0.622989	40.36	45.79	54.75	65.6	27.39	30.27	45.42	43.38	AK095988:uc003bgk.1
AK096066	1.04597	0.0789756	83.41	89.24	144.39	212.09	184.82	174	188.01	191	AK096066:uc002eyi.1
AK096159	0.847997	-0.169925	13	12	20	25	7	2	2	6	AK096159:uc004afb.1
AK096219	1.6832	0.544689	2.92	3.75	13.3	8.12	7.62	21.44	19	23.39	AK096219:uc003mvi.1
AK096230	0.484225	-0.106713	162.08	218.63	263.92	268.63	23.4	37.05	26.66	29.48	AK096230:uc001ukg.1
AK096233	-0.557958	0.456133	124.24	161.82	86.32	107.99	4.97	1	2	6.19	AK096233:uc001rnk.1
AK096249	1.12455	0.137706	6.03	6.89	12.42	15.75	3.49	3	2	5.14	AK096249:uc004cfq.1
AK096279	0.117087	1.11503	136.46	232.94	176.12	224.51	62.95	61.15	126.36	142.44	AK096279:uc003bzh.3
AK096291	-0.198792	-0.0955443	184.77	217.11	143.33	206.82	19.42	22.09	21.25	17.6	AK096291:uc001dbl.3
AK096314	-1.59755		51.92	54	21	14	0	0	0	0	AK096314:uc001qya.1
AK096319	-0.719777	0.335956	1392.58	1513.95	804.83	959.99	63	59	78	75.99	AK096319:uc003hay.3
AK096329	2.14684		5	2	17	14	0	0	0	0	AK096329:uc001ggy.1
AK096335	-0.278748	0.301345	58.06	52.53	39.32	51.84	25.64	11.21	21.69	23.72	AK096335:uc001nkt.1
AK096395	-0.0818345	-0.027384	9.37	20.37	18.86	9.24	108.01	132.92	118.4	118	AK096395:uc001qpq.1
AK096475	2.17863	0.314417	9.96	15	63	50	34.78	33.39	47.73	37.04	AK096475:uc001mmy.1
AK096549		1.10434	0	0	0	0	8	12	18	25	AK096549:uc003mvs.1
AK096592	1.45337	-0.109624	30	35	95	83	21	20	15	23	AK096592:uc001xqo.1
AK096622	0.480867	0.0731493	14.85	14.12	16.2	24.23	29.1	31.08	31	32.31	AK096622:uc002pdz.1
AK096668	-0.257699	0.0167123	980.58	1232.42	876.41	974.59	274.84	283.89	266.04	299.2	AK096668:uc003jod.1
AK096718	2.57562		101.19	121.03	584.87	739.84	0	0	1	1	AK096718:uc001gla.2
AK096792	2.19646	2.48285	2	2.49	10.38	10.2	1	0	3.59	2	AK096792:uc003ipu.1
AK096834	0.677085	-0.231079	27.7	49.04	51.85	70.85	10.01	5.26	8.16	4.85	AK096834:uc004ahc.1
AK096849	-1.19433		30.12	7.73	16.54	0	0	0	0	0	AK096849:uc010eih.1
AK096932	0.955212	-0.399517	98	131	218	226	174	165	127	130	AK096932:uc001tvk.1
AK096976		-1.58496	0	0	0	0	1.88	1.12	1	0	AK096976:uc021wmv.1
AK096982	-0.124224	-0.486672	19.84	20.28	20.32	16.49	7.61	15.58	0	16.55	AK096982:uc021tfy.1
AK097119	0.423183	0.83373	87.89	104.17	109.09	148.44	30.23	22.5	45.42	48.56	AK097119:uc001ynw.1
AK097143	-1.65453	-0.120584	19880.9	22786.5	5987.03	7565.93	469.68	455.68	407.41	443.75	AK097143:uc003qit.1
AK097161	-0.415037		3	1	2	1	0	0	0	0	AK097161:uc003fcw.1
AK097193	0.199746	0.167547	6	4.64	3.81	8.41	8.06	0.71	2.98	6.87	AK097193:uc001czt.1
AK097242	1.90735	-0.839264	0	4.22	7.7	8.13	5.02	6.18	1.33	4.93	AK097242:uc003lxy.1
AK097283	0.230783	-0.371264	1587.52	1849	1936.71	2095.95	499	493	406	360.92	AK097283:uc002jxg.1
AK097288	1.17425	3.88264	34	40	61	106	2	2	34	25	AK097288:uc003jox.1
AK097289	1.06301	-0.134969	15.24	19.03	29.8	41.8	9.21	5.01	7.91	5.04	AK097289:uc003uzi.1
AK097351	1.89129	-0.176878	18	13	50	65	16	10	8	15	AK097351:uc002pnb.1
AK097370	0.160386	0.750967	28.16	39.28	38.34	37.03	13.99	21.9	30.17	30.23	AK097370:uc002opk.1
AK097428	0.696368	0.630821	31	36.97	53.84	56.3	3.47	2	3.68	4.79	AK097428:uc003vhr.4
AK097432	0.935971	0.939685	29.05	32.34	60.02	57.43	9.93	13.76	25.83	19.61	AK097432:uc002bhm.2
AK097446	0.795709	-0.178261	1.26	5.67	5.07	6.96	2.99	2	3.4	1.01	AK097446:uc001oqe.1
AK097447	0.0713105	-0.628031	12.79	14.05	16.45	11.75	5.94	6.98	5	3.36	AK097447:uc004ami.1
AK097453	-1.32145	-1.41504	57.47	62.49	19	29	7	9	0	6	AK097453:uc002dwo.2
AK097470		0.646363	0	0	0	0	12	11	22	14	AK097470:uc003vtp.1
AK097472	-0.428897	0.471681	105.68	123.04	89.07	80.83	842.87	805.05	1150	1135.21	AK097472:uc002duc.1
AK097527	0.930183	0.428285	7.22	7.28	9.76	17.87	5.21	2.92	6.07	4.87	AK097527:uc002dvv.1
AK097571	0.241008	0.584963	4	7	6	7	1	3	1	5	AK097571:uc001cvn.1
AK097590	1.26191	0.480364	250.57	214.96	517.56	598.84	1	2.67	3.14	1.98	AK097590:uc002pze.1,AK097590:uc002pzf.1
AK097625	0.418638	1.02037	11.64	16.37	18.25	19.19	22.01	15.26	40.61	34.99	AK097625:uc003nog.1
AK097658	1.09152	-0.661256	16.85	20.79	37.59	42.62	32.91	43	28	20	AK097658:uc002iye.1
AK097701	-1.28199	0.269463	28.63	26.06	9.59	12.9	60.97	44.65	51.24	76.07	AK097701:uc003icx.1
AK097702	0.70044		5	3	6	7	0	0	0	0	AK097702:uc003ttk.1
AK097706	0.584963		0	2	1	2	0	0	0	0	AK097706:uc004bdc.1
AK097759	0.288576	-0.584963	14.19	11.19	12	19	2	1	1	1	AK097759:uc002pyw.1
AK097787	0.206451	0	9	4	11	4	0	1	1	0	AK097787:uc003arg.3
AK097791	1.28619	-2	4.13	1.02	4.15	8.41	2	2	1	0	AK097791:uc003atl.1
AK097794	0.0267925	0.430279	45.01	48.35	38	57.11	20.72	12	20.77	23.32	AK097794:uc003fbw.1
AK097803	-0.147355	0.354395	266.21	284.69	235.89	261.52	61.49	61.8	77.48	80.14	AK097803:uc011mhl.1
AK097814	-0.184713	0.276831	39.2	49.42	35.74	42.23	67.17	79.05	90.55	86.6	AK097814:uc001ahx.1
AK097836	0		1	0	1	0	0	0	0	0	AK097836:uc002wmy.1
AK097866	-0.377773	0	1.99	3.87	2.51	2	1	0	0	1	AK097866:uc002ybq.1
AK097878	-0.690896	-0.0443941	47	66	34	36	43	56	43	53	AK097878:uc021qgl.1
AK097902	1.17242	0.49648	5.21	7.63	9.41	19.53	7.51	2.52	8.28	5.87	AK097902:uc002asi.1
AK097921	-0.588022	-0.445284	3.71	1.01	0.93	2.21	3	1.82	2	1.54	AK097921:uc001frs.1
AK097934	2.02385	-1	19	26	97	86	1	1	1	0	AK097934:uc002wcs.1
AK097957	-0.372674	0.151852	174.27	261.53	169.81	166.78	150.3	107.01	139.17	146.7	AK097957:uc001qrf.1
AK098012	-0.372274	0.371969	40.52	31.72	19.14	36.67	3.37	6.83	2.2	11	AK098012:uc003nrp.1
AK098067	-2.80735	0	2	5	1	0	2	2	1	3	AK098067:uc002xti.1
AK098095	1.1663	0.695994	233	279	536.11	613	41	59	76	86	AK098095:uc003vwb.1
AK098198	1.05152	0.2858	4	6.04	10.2	10.61	2.24	5.2	3.1	5.97	AK098198:uc001lca.1
AK098200	0.177576	0.796288	42.21	45.97	50.41	49.32	17.21	17	29.72	29.69	AK098200:uc010bmx.1
AK098263	0.887199	0.599544	23.91	33.53	51.59	54.65	8.64	5.47	8.33	13.05	AK098263:uc004aan.1
AK098303		2.39838	0	0	2	3.12	1.47	0	5.15	2.6	AK098303:uc021wea.1
AK098333	0.257688	-0.104848	39.78	58.45	56.52	60.92	19.76	16.19	19.5	13.93	AK098333:uc003huc.1
AK098438	0.447618		80.38	64.65	96.85	100.94	0	0	1.69	1.61	AK098438:uc001bep.1
AK098491	0.834175	-0.516233	133.71	173.11	279.86	267.15	72.64	77.69	51.22	53.89	AK098491:uc002gbx.1
AK098570	-0.47647	-0.237412	8.7	11.21	8.39	5.92	4.95	1.97	2.32	3.55	AK098570:uc003jha.1,AK098570:uc003jhb.1
AK098665	1.28817		0	2.94	5.18	2	2	0	0	0	AK098665:uc003nct.1
AK098727	0.784132	0.213058	13.32	36.69	40.95	45.17	21.65	26.42	30.22	25.5	AK098727:uc003aup.3
AK098763	1.29031	1.33371	1.06	3	6.93	3	1.17	2	6.99	1	AK098763:uc003ewf.1
AK098769	2.58281		5.49	0.09	20.38	13.05	0	3.99	0	0	AK098769:uc022abb.1
AK098783		-0.847997	5	8.66	0	0	5	4	2	3	AK098783:uc004dgk.1
AK1	-0.0840951	-0.567472	1297.88	1624.03	1324.32	1432.14	336.03	332.17	235.55	215.35	NM_000476:uc004bsm.4
AK122764	1.22383		7	10.22	26.6	13.62	1	0	0	0	AK122764:uc002qiq.1
AK123100	0.540303	-0.249689	454.46	565.07	714.76	767.92	98	72.02	71	72	AK123100:uc002goe.1
AK123141	0.212625	1.11103	323.57	398.18	409.6	426.76	0	1	1.18	0.98	AK123141:uc003tsz.3
AK123177	0	0	1	0	1	0	2	2	2	2	AK123177:uc001hgu.1
AK123181	0.376359	-0.819048	26.26	18.63	18.29	39.98	21.63	18.63	13.22	9.6	AK123181:uc001uba.1
AK123263	2.82407	1.48693	2.08	11.28	46.91	47.7	0.95	1.79	5.38	2.3	AK123263:uc002goc.1
AK123292	2.0691		0	1.07	4.49	0	0	0	0	0	AK123292:uc003hym.1
AK123298	3.3803		1	1.01	9.21	11.72	0	0	0	0	AK123298:uc002unc.1
AK123300	-0.383016	-0.584963	112	109	59	110.47	3	3	2	2	AK123300:uc003sqr.1
AK123314	1.57547	-0.531934	24.16	17.02	61.29	61.44	9.72	4.97	6.4	3.76	AK123314:uc022boz.1
AK123332	-0.281429	2.3136	38.63	69.03	36.07	52.51	6.75	7.15	33.93	35.17	AK123332:uc021tec.1
AK123416		-1.48543	0	0	0	0	7	7	3	2	AK123416:uc003prp.3
AK123450	-2.31233	-0.516015	35.37	59	8	11	5.15	2	1	4	AK123450:uc001dcb.1
AK123459	-0.735768	-0.725981	86.62	81.94	50.91	50.31	25.95	16.79	10.71	15.13	AK123459:uc001vjx.1
AK123474	-0.192645	0.440573	4.03	4.05	0	7.07	11	17	18	20	AK123474:uc003tqo.3
AK123543	-0.0794605	0.111841	30.79	42.36	36.95	32.28	27.02	18.51	27.77	21.43	AK123543:uc003lxm.1
AK123582	-0.258558	-1.69037	9.13	6.96	6.75	6.7	5.6	5.47	0.42	3.01	AK123582:uc002fhs.1
AK123584	0.222586	0.75761	275.48	277.92	310.52	335.2	45.6	28.92	54.78	71.21	AK123584:uc001voi.1
AK123617	0.523085	0.616157	115.64	148.67	181.86	197.96	27.54	33.46	40.73	52.77	AK123617:uc002tji.1
AK123654		0.130931	0	0	12.32	10.24	0	6	5	1.57	AK123654:uc021rjj.1
AK123675	3.67528	0.643763	81.49	109.44	1170.41	1268.77	115.17	88.6	141.23	177.14	AK123675:uc021ouz.1
AK123758	-0.29956		6	10	7	6	0	0	0	0	AK123758:uc004del.1
AK123771	-2.58242	-2.08112	53.91	31.02	8.38	5.8	6.53	10.48	1.96	2.06	AK123771:uc010dhe.2
AK123826	1.85901	1.01546	13.27	10.01	32.88	51.57	1.98	7.3	9.11	9.65	AK123826:uc002faj.1
AK123834	1.58496		2	4	11	7	0	0	0	0	AK123834:uc021opn.1
AK123872	0.671619	-0.292401	108.52	142.72	177.87	222.32	48.26	33.23	22.05	44.49	AK123872:uc002xhn.1
AK123878		-0.109624	0	0	0	0	24	17	18	20	AK123878:uc001yif.1
AK123889	-0.814553	0.0520421	4140.36	4850.86	2299.79	2812.48	568.67	515.69	539.02	585.17	AK123889:uc003obd.1
AK123891	0.25227	0.265245	28.53	47.25	48.6	41.66	15.01	19.77	15.83	25.97	AK123891:uc003amw.1
AK123947	0.606786		0	10.06	0	15.32	0	0	5.08	0	AK123947:uc001pyd.1
AK123976	0.447348	0.750686	21.88	21.39	27.28	31.72	30	24	50.91	39.95	AK123976:uc004esi.1
AK123998	0.77747	1.07843	28.08	32.89	55.71	48.8	9.28	12.02	15	29.98	AK123998:uc021zyp.1
AK124056	-0.847997	-0.263034	7	2	2	3	1	5	4	1	AK124056:uc001hpe.1
AK124130	0.359752	0.211003	18.38	22.05	25.22	26.66	10.76	14.13	11.43	17.38	AK124130:uc010ixm.1
AK124173	1.76553		2	3	10	7	0	0	2	1	AK124173:uc003qhq.1
AK124179	1.09618	0.149438	5.16	6.88	10.32	15.42	3.68	4.2	4.36	4.38	AK124179:uc001pkv.1
AK124194	-0.391387	0.382254	223.11	232.06	158.45	188.57	34.57	24.96	31.15	46.44	AK124194:uc002yli.1
AK124197	0.818369	-0.0262913	18.23	21.29	25.63	44.06	16.9	9.68	13.16	12.94	AK124197:uc001avl.1
AK124233	0.913115	0.101523	550.87	667.34	1091.59	1202.43	101.47	101.67	88.23	129.72	AK124233:uc001vrq.3
AK124262	1.31526	-0.0143553	9.69	12.01	26	28	0	1.01	0	1	AK124262:uc003xuc.1
AK124308	0.995617	-0.157541	3	6.89	7.16	12.56	3.06	1	0	3.64	AK124308:uc003ugw.1
AK124326	-0.848529	-2	14.1	13	11.05	4	0	8	2	0	AK124326:uc010rul.1
AK124327	-2.16993	0	11	7	2	2	0	1	1	0	AK124327:uc001xta.1
AK124433	1.74094	-0.444158	5.26	6.33	22.26	16.48	6.59	4.92	3.54	4.92	AK124433:uc003dmq.1
AK124439	-0.224938	-0.528968	60.54	79.38	51.36	68.36	9.36	11.36	7.08	7.28	AK124439:uc002rll.1
AK124465	0.00578235	-2.17897	4.98	0	0	5	9	3	2.65	0	AK124465:uc021tyg.1
AK124484	0.170497	1	57	55	67.05	59	4	4	10	6	AK124484:uc003qqc.1
AK124523	0.542638	-0.0608897	36.71	42.96	55.53	60.52	27.22	39.08	34.72	28.84	AK124523:uc022bjc.1
AK124578	0.0151518	0.0973736	320.76	448.34	372.31	404.91	39.5	50.87	48.86	47.82	AK124578:uc021xkg.1
AK124673	0.1358	2.09939	15.13	18	15.1	21.3	117.6	114.66	476.99	518.31	AK124673:uc001zbe.1
AK124680	-0.070209	0.415037	11	9	4.99	14.06	4	5	8	4	AK124680:uc003lzd.1
AK124820	-0.0272215	0.783353	4.61	3.95	2	6.4	2.35	1.2	3.98	2.13	AK124820:uc003ade.1
AK124832	0.157299	0.26928	45.83	71.36	61.5	69.19	38.9	43.7	45.98	53.57	AK124832:uc002itt.1
AK124857	2.9386		0	3	15	8	0	0	0	0	AK124857:uc003bqo.1
AK124930	0.367219	1.45554	17.23	13.75	18.3	21.66	2.34	5.43	7.88	13.43	AK124930:uc021pmy.1
AK124950	-0.180019	0.290358	43.06	49.09	35.15	46.19	7	6.86	7	9.95	AK124950:uc003pho.1
AK124970	1.48287	0.544321	60	49	148	156.66	13	11	16	19	AK124970:uc001hog.1
AK124973	0.247237	0.298887	33.94	47.48	46.89	49.75	20.66	14.18	24.62	18.24	AK124973:uc003fwk.1
AK125001	2.58496		0	2	4	8	0	0	0	0	AK125001:uc002uns.1
AK125040	-0.880701		92	140	51	75	0	0	0	0	AK125040:uc021qsp.1
AK125051	0.125531		10	12	10	14	0	0	1.99	1	AK125051:uc002sjc.1
AK125083		-1	0	0	0	2	0	2	1	0	AK125083:uc010jwl.1,AK125083:uc010jwm.1
AK125157	0.556393	1.25376	32	19	38	37	5	8	10	21	AK125157:uc021vuo.1
AK125212	0.0728609	0.224947	26.51	20.98	17.99	31.96	12.98	7.17	10.62	12.93	AK125212:uc003pbg.3
AK125237	-1.3679		2.71	0	0	1.05	0	0	1	0.05	AK125237:uc001itt.1
AK125257	0.507301	-0.345235	7.12	7	9.07	11	1	2.9	1	2.07	AK125257:uc003ito.1
AK125288	0.395921	1.26425	136.47	177.86	201.37	212.22	79.26	66.7	169.65	180.95	AK125288:uc004efp.1
AK125301	-1.04602	1.39022	366.79	415.1	167.94	210.73	63.94	62.56	151.15	180.43	AK125301:uc004ebq.1
AK125311	-2.67443	0	178.65	177.06	17.66	38.06	1	0	0	1	AK125311:uc003tnu.1
AK125412	0.442117	0.0626375	81.25	102.02	127	121.99	128.87	133.45	132.56	141.4	AK125412:uc001ohg.1
AK125429	-0.843031		144	204	83	111	0	0	0	0	AK125429:uc003ttc.1
AK125437	2.43587	0.0995097	36.46	38.98	192.61	215.59	13.78	23.19	18.7	20.91	AK125437:uc001ass.1
AK125463	-0.341331	0.664168	38.36	46.6	25.25	41.81	8.99	3	8	11	AK125463:uc001opt.1
AK125489	0.37791	-0.0863724	162.53	156.68	199.05	215.75	95.87	89.29	79.98	94.42	AK125489:uc002dqx.1
AK125500	1.08763	0.624842	25	39.43	58.18	78.75	14.02	25.94	28.97	32.65	AK125500:uc003cyi.1
AK125516	0.402286	0	14	11	15.02	18.02	1	7	4	4	AK125516:uc002ale.1
AK125558	0.465786	0.378907	230.44	275.19	266.37	431.94	38.6	28.82	41.18	46.49	AK125558:uc003bup.1
AK125598	-0.0778285	0.55438	108.13	163.59	146.9	110.55	44.97	27.02	71.18	34.54	AK125598:uc021tpi.1
AK125599	0	-1.64386	1	0	0	1	0	3	0	0.96	AK125599:uc003whs.1
AK125676	3.45943		1	0	4	7	2	1	0	0	AK125676:uc001rbh.3
AK125684	-1.58496		2	1	0	1	0	2	0	0	AK125684:uc001jzm.1
AK125686	0.423235	0.131744	6.05	15.01	10.11	18.13	4.04	6	5	6	AK125686:uc002nrp.1
AK125699	-0.502914	0.91533	129	164.32	106.7	100.29	34.14	26.65	54.17	60.48	AK125699:uc001lku.1
AK125701	0.317475	0.194876	89.7	92.02	105.24	121.21	71.87	47.68	64.34	72.5	AK125701:uc002eyu.3
AK125726	1.59803	-0.799087	2.01	8.61	16.08	16.07	0.48	3	1	1	AK125726:uc003elf.1,AK125726:uc003elh.1
AK125727	0.242959	0.191696	180.5	188.93	212.22	224.97	100.79	104.41	131.08	103.28	AK125727:uc001xsu.1
AK125749	0.347429	0.767907	1.11	9.32	9.6	3.67	3.53	5.05	5.61	9	AK125749:uc002fjt.1
AK125759	-1.15537	0.0391706	12.12	15.99	7.73	4.89	0	2.18	1.14	1.1	AK125759:uc001ehp.1
AK125769	0.282066	0.336033	21.35	41.03	42.84	33.01	19.1	16.32	15.59	29.12	AK125769:uc002rhy.1
AK125818	0.973397	0.0875699	30.25	36.25	59.08	71.49	21.67	17.96	15.1	27.01	AK125818:uc002eut.1
AK125821	1.16993	2.32193	17	7	30	24	0	1	2	3	AK125821:uc001oxi.1
AK125858	0.674835	-0.329255	34.62	40.11	61.83	57.47	20.38	21.57	12.53	20.86	AK125858:uc002nwk.1
AK125860	0.605052	-0.194799	5.42	8.13	14.31	6.3	15.82	13.87	18.94	7	AK125860:uc003xbu.1
AK125871	0.44476	-0.375073	6.4	17.5	12.34	20.19	8.82	18	11.37	9.31	AK125871:uc002sft.1
AK125960	-1.53017		986.83	1213.97	327	435	0	0	0	0	AK125960:uc002sne.1
AK125994	1.80735		0	2	4	3	0	0	0	0	AK125994:uc002tgs.1
AK126080	0.130931		2	0	1	1.19	0	1	0	0	AK126080:uc004adg.1,AK126080:uc004adr.1
AK126180	0.195324	-0.166348	78.57	116.49	124.57	98.77	24.74	20.07	12.93	27	AK126180:uc002wcb.1
AK126209	2.78898	-1.15868	5	2	18.81	29.57	135.11	122.01	48.06	67.11	AK126209:uc022aqm.1
AK126213	1.98524	-0.321928	15	29.96	79.01	99	6	4	3	5	AK126213:uc003jll.1
AK126225	0.558541	-0.057299	298.86	367.73	477.06	504.68	87.75	83.29	85.86	78.52	AK126225:uc021xwe.1
AK126253	0.390023	0.00687171	27.07	57.14	49.19	61.16	43.25	36.34	40.57	39.4	AK126253:uc003iwe.1
AK126266	1.84374	4.86476	0	1.51	2.62	2.8	2	1	44.41	43	AK126266:uc003ipt.1,AK126266:uc003ipv.1
AK126278	1.55635	-0.192252	10.35	14.6	34.63	38.75	12.42	19	14.12	13.38	AK126278:uc001vtl.1
AK126286	-1.07464	-0.523464	63.6	90.11	33.09	39.89	47.89	53.03	35.52	34.69	AK126286:uc002bwo.1
AK126293	1.27965	-1	32	36	69	96.09	2	2	1	1	AK126293:uc002lmf.1
AK126307	3.45943		1	1	12	10	0	0	0	0	AK126307:uc003boy.1
AK126318	2.06906	-0.092523	366.44	371.31	1446.42	1649.27	150.77	139.48	117.97	154.25	AK126318:uc002ivh.1
AK126334	-1.16246		50.11	35.71	38.34	0	0	24.62	0	0	AK126334:uc003pby.1
AK126351	-0.0493904	0.847997	13.01	17	13	16	3	2	2	7	AK126351:uc002uab.1
AK126380	4.05063	-2.45943	10	11	166	182	4	7	2	0	AK126380:uc001luy.1
AK126532	0.210551	-0.315167	27.38	39.38	46.55	30.7	219	260	198	187	AK126532:uc002mbg.1
AK126539	0.248761	0.202671	45.42	72.07	70.86	68.74	10.76	15.23	11.67	18.24	AK126539:uc002dax.1
AK126616		-0.321928	0	0	0	0	8	2	2	6	AK126616:uc003mie.3
AK126635	1.15581	0.20248	33.16	43.65	84.43	86.71	59.14	49.04	73.73	50.75	AK126635:uc001lsk.1
AK126693	0.0355754	-0.36257	32.77	25.31	23.86	35.67	70	47	42	49	AK126693:uc002lsi.1
AK126717	1	1.11548	23	12	30	40	5	1	7	6	AK126717:uc002wgc.1
AK126744	1		1	0	1	1	0	0	0	0	AK126744:uc002ycj.1
AK126852		-0.415037	0	3	0	0	2	2	2	1	AK126852:uc002fkt.1
AK127026	0.940286	-0.251918	44.95	56.91	83.19	112.27	12.69	25.32	13.53	18.39	AK127026:uc011keu.1
AK127087	0.0390115	-0.546302	33.78	43.93	29.64	50.2	5.64	5.59	2.23	5.46	AK127087:uc004arr.1
AK127120	-1		1	1	0	1	0	0	0	0	AK127120:uc003qvx.1
AK127124	-0.00245647	-1	110	131	100	140.59	7	5	4	2	AK127124:uc002try.1
AK127179	0.402631	0.124632	34.43	36.52	44.67	49.12	8.36	9.04	9.51	9.46	AK127179:uc001yee.1
AK127183	-1.69267	-1.56173	96.97	115.02	22.13	43.45	126.4	120.63	48.01	35.67	AK127183:uc003ykw.2
AK127190	0.593713	-0.216889	172.8	229.93	288.87	318.9	130.87	109.42	101.93	104.82	AK127190:uc003cuz.1
AK127191	0.66887	-0.0147844	6.75	5.44	10.43	8.95	6.04	5.73	5.16	6.49	AK127191:uc002dml.1
AK127224	1.13417		3.54	0	0	7.77	0	0	0	2	AK127224:uc003mil.1
AK127270	-0.196436	0.43203	206.1	250.08	187.83	210.28	11	12	15.98	15.05	AK127270:uc001cyi.1
AK127292	0.570227	-1.52641	1366.1	1662.28	2225.03	2271.38	2.23	2.84	1.76	0	AK127292:uc001upb.1
AK127309	1.8386	0.18988	87.63	80	266.22	333.33	37.39	27.23	36.71	37	AK127309:uc011mfp.1
AK127339	0.522335	0.910463	112	154	180.05	202	16.01	9	21	26.01	AK127339:uc003skl.1
AK127378	0.00448639	-0.117888	16.91	28.04	26.88	18.21	5	6.98	6	5.04	AK127378:uc002fqm.1
AK127380	-1.11103	-0.530515	29	25	15	10	3	10	5	4	AK127380:uc004eqc.1
AK127400	0.584963		0	2	3	0	1	0	0	0	AK127400:uc002ugc.1
AK127443	1.80131	0.557916	5.3	3.58	21.9	9.05	1.69	1.72	5.02	0	AK127443:uc003wzq.1
AK127460	0.377051	0.132406	42.14	49.83	53.23	66.21	35.32	39.69	31.8	50.42	AK127460:uc002jvt.1
AK127472		0.2824	0	0	1	1	6.4	1	2	7	AK127472:uc003qaq.1
AK127555	3.73617	0.0547837	15.19	11.9	167.21	193.79	56.35	56.56	56.41	60.87	AK127555:uc003nar.3
AK127557	1.21759		1	0.72	0	4	0	0	1.78	0	AK127557:uc003fif.1
AK127609	0.899306	-0.321928	5.04	2.08	5.07	8.21	3	2	1	3	AK127609:uc003fvw.1
AK127697	-0.283641	0.121934	57.8	78.29	38.72	73.08	7.11	13.64	9.23	13.35	AK127697:uc004dgj.1
AK127787	3.58496		1	0	8	4	0	0	0	0	AK127787:uc002lgd.1
AK127846	0.3278	0.23046	14.25	11.74	14.4	18.22	7.51	8.54	7.99	10.84	AK127846:uc002qao.3
AK127888	-2.58496		5	7	1	1	0	0	0	0	AK127888:uc002kwf.1
AK127889	-0.287647	1.34792	3.19	2.84	3.15	1.79	2.86	0	1.5	5.78	AK127889:uc003nkk.1
AK127919	1.94636	1.59939	3.06	1.05	6.82	9.02	3.98	0	3.65	8.41	AK127919:uc002jyv.1
AK127963	-0.163499		8	20	9	16	0	0	0	0	AK127963:uc003zln.1
AK127966	0.433757	1.39855	3.99	1.37	0	7.24	0	0.88	1.32	1	AK127966:uc003wll.1
AK127969	0.577057	-1.94893	1.88	6.66	6.92	5.82	1.44	3	1.15	0	AK127969:uc010aeh.1
AK127974	-2.89734		9	6.05	1.02	1	0	1	0	0	AK127974:uc002gxc.1
AK128013	-1.58496	1.32193	5	4	1	2	1	1	3	2	AK128013:uc001sqz.1
AK128037	0.499588		31	32	39	50.07	0	0	0	0	AK128037:uc001xep.1
AK128153	-3.01761	-0.76184	138.46	192.84	17.65	23.26	15	24	11	12	AK128153:uc004cma.1
AK128202		0	0	0	0	0	1	1	2	0	AK128202:uc003esv.1
AK128216	-1.70044	1.58496	5	8	1	3	1	0	1	2	AK128216:uc003xzk.1
AK128252	0.927396	-0.269408	58.32	62.3	107.89	121.51	22.24	19.5	18.42	16.21	AK128252:uc002xch.3
AK128346	-1.09818	-0.392584	43.15	84.53	36.86	22.78	31.15	23.04	24.18	17.1	AK128346:uc003fux.1
AK128400	1.79806	0.169875	25.95	25.42	68.54	110.1	20.1	11.91	12.73	23.28	AK128400:uc003wpf.1
AK128439	-0.27512	0.0290356	385.39	493.03	351.7	374.21	91.94	74.81	90.3	79.84	AK128439:uc002ezo.1
AK128486	-1		2	0	0	1	0	0	0	0	AK128486:uc003jvf.1
AK128534	2.11548		1	2	6	7	0	0	0.99	0	AK128534:uc001iid.1
AK128559	0.494731	0.0676679	75.69	105.58	130.94	124.48	55.85	45.98	48.43	58.29	AK128559:uc001wsv.1
AK128563	0.203961	-0.358477	39.31	29.11	46.88	31.93	15.94	31.83	22.86	14.4	AK128563:uc021qmr.1
AK128593	1.52541	0.351315	455.83	652.28	1509.01	1680.9	70.5	70.91	77.34	103.06	AK128593:uc021xpq.1
AK128619	0.0874628	0.432238	20	28	24	27	12	8.01	14	13	AK128619:uc009zdo.1
AK128656	2.1008	0.0901978	32	44	168	158	20	11	18	15	AK128656:uc003qxa.1
AK128673	4.00586	-0.695489	2.15	0	17.57	16.97	2	2	0	2.47	AK128673:uc004bzh.1
AK128697	-0.589922	-0.231953	156.98	164.99	108	105.91	13	12.99	10	12.13	AK128697:uc002kyo.1
AK128707	0.0570346	0.877923	13.69	17.06	15	16.99	3.92	1.01	5	4.06	AK128707:uc001ssz.1
AK128708	1.79095	1.71049	55.8	55.99	203	183.84	4	7	21	15	AK128708:uc002tzb.1
AK128734	1.62961	-0.373954	17.05	16.04	43.19	59.2	21.04	14.04	9.03	18.04	AK128734:uc001dbv.3
AK128777	0.606467	-1.77205	10	14.86	16.85	21	4.88	4	2.6	0	AK128777:uc002chs.1
AK128833	-0.668922	-0.16409	8.58	17.51	6.63	9.78	5.81	5.91	3.5	6.96	AK128833:uc001acx.1
AK128837	1.05066		13.15	0	6.95	20.29	0	0	0	0	AK128837:uc002zul.4
AK129672	-1.00191	0.0852938	266.64	361.43	140.61	173.01	23.56	17.16	20.22	22.98	AK129672:uc001iio.1
AK129926	-1.58496	0	0	3	0	1	0	1	0	1	AK129926:uc001omm.1
AK130076	-0.115682	-0.248483	10.27	24.9	16.67	15.79	6.6	14.51	9	8.77	AK130076:uc001kfc.1
AK130294	0.547916	0.591513	296.43	362.57	473.07	490.37	62.05	58.07	87.99	93.01	AK130294:uc022bxz.1
AK130329	1.8014	0.642389	157.42	200.98	571.98	677.25	40	48.16	61.18	76.43	AK130329:uc002bjf.1
AK130481	0.0965528	-0.457347	52.94	73.91	64.17	71.46	44.84	42.47	29.59	34	AK130481:uc003fap.1
AK130486	-0.151725	-0.0593401	197	224.03	185	194	58	43	47	49.93	AK130486:uc001txn.1
AK130759	2.32097	-1.37341	5	1	12.91	17.07	21.84	19.95	7.23	8.9	AK130759:uc021sxw.1
AK130765		0	1	2	0	0	1	0	1	0	AK130765:uc003qse.1
AK130824	0.0334511	0.514573	88	100	77.41	115	35	28	46	44	AK130824:uc021sdy.1
AK131020	0.415037	1	3	3	7	1	0	1	2	0	AK131020:uc004bge.1
AK131347	0.449831	0.482279	17.91	28.28	38.97	24.12	15.6	16.52	19.54	25.33	AK131347:uc003vvq.1
AK131520	-0.187917	1.08561	63.71	71.64	59.68	59.14	15.17	9.12	14.45	37.1	AK131520:uc002oxo.1
AK131521	-1.20186	-0.518414	363.68	403.12	156.97	176.37	63.87	53.8	34.95	47.2	AK131521:uc004aaz.2
AK2	0.076369	0.0392465	6914.46	8424.09	7663.28	8509.09	1560.92	1422	1523.98	1541.2	AK307731:uc009vud.2,NM_001199199:uc010ohq.2,NM_001625:uc001bwp.2,NM_013411:uc001bwo.2,NR_037591:uc001bwq.2,NR_037592:uc010ohr.2
AK289390	-0.602054	-0.0288889	936.35	1109.58	651.17	696.72	17.21	17.09	17.47	16.15	AK289390:uc009yzx.2
AK291164		2.64309	0	0	0	0	3	0	7.8	10.94	AK291164:uc022aaq.1
AK291611	0.736966		4	2	5	5	0	0	1	1	AK291611:uc010kxk.1
AK291701	-1.38622	-0.0119232	68.01	75.39	28.64	26.22	6.04	6.11	10.04	2.01	AK291701:uc010mbs.1
AK294004	-0.876498	-0.385856	5.34	6.52	6.46	0	120	111	82.79	94	AK294004:uc010rqh.1
AK294743	-0.104893	0.366615	6.11	8.15	6.13	7.13	56	61.93	69.01	83.04	AK294743:uc010vpc.1
AK294819	-1.22741		5.25	6.27	0	4.92	0	0	1.92	4.12	AK294819:uc010qhh.2
AK294973	-1.80735		7	7	2	2	0	0	1	3	AK294973:uc010rkn.1
AK295707		0.189478	0	0	0	1.33	0	2.85	3.25	0	AK295707:uc010vzg.1
AK296065	-0.0131802	0.610379	48.19	61.77	50.63	58.33	292.97	275.86	414.3	454.11	AK296065:uc011kvf.2
AK296146	1.20056	0.646333	123.33	134.21	231.45	360.45	25.17	15.1	33	30.03	AK296146:uc021pov.1
AK296947	-0.550128	-0.749533	213.12	292.21	178.1	167.02	79.28	87.13	47.96	51.02	AK296947:uc021way.1
AK296966	-0.384208	0.22808	463	500	315	422.85	119	132	132	161.99	AK296966:uc011bgq.1
AK297919	0.810476	0.013801	634.73	692.27	1063.34	1263.94	48.49	37.86	41.01	46.17	AK297919:uc010xko.2
AK298056	-0.719017	-0.385818	134.65	43.75	0	108.38	4865.91	5037.73	3956.07	3623.63	AK298056:uc011dok.1
AK298300	-0.671933	0.65337	67.18	85.72	37.9	58.07	6.04	7.14	10.13	10.6	AK298300:uc010ope.1
AK298596	-0.962952	1.70044	16.14	21.15	5.03	14.1	1	3	8	5	AK298596:uc011llh.1
AK299432	0.70044	0	10	6	12	14	1	1	2	0	AK299432:uc011dzk.1
AK299452	-0.702614	1	88	78	41	61	2	2	4	4	AK299452:uc011ldp.1
AK299501	-1.69906	0.0585243	242.08	310.25	70.08	100.03	23	27	23	29.07	AK299501:uc003hxs.3
AK3	0.33428	0.0506844	1565.52	1684.25	1899.62	2197.52	923.32	894.55	944.11	938.76	NM_001199852:uc011lma.2,NM_001199853:uc003zir.2,NM_001199855:uc022bda.1,NM_001199856:uc022bcz.1,NM_016282:uc003ziq.2
AK300121	2.41884	-0.592419	12.77	4.5	38.64	53.71	2155.35	2069.34	1473.37	1328.57	AK300121:uc010snr.1
AK300387	1.35845	-0.345403	1	1.34	3	3	41.86	26.76	27	27.01	AK300387:uc010vfv.1,AK300387:uc010vfx.1
AK300656	0.559695	-0.160465	56.31	70.98	91.86	95.76	11	8	8	9	AK300656:uc004amx.3
AK301093		-2.58496	0	0	1.02	1	2	4	0	1	AK301093:uc010rkl.2
AK301549	2.58496		1	0	2	4	0	0	1	0	AK301549:uc010uuk.2
AK301679	-1.02778		3.67	0	1.8	0	0	0.01	0	0	AK301679:uc010vya.1
AK301968		2.16877	0	2.1	0	0	1.39	0	1.3	4.95	AK301968:uc010upk.1
AK302092	0.484928	0.678072	3.59	0.54	5.78	0	4.84	4.96	6.39	9.29	AK302092:uc010unx.1
AK302511	1.02265		481.26	529.71	945.81	1108.13	11.63	0	0	0	AK302511:uc002fqs.2
AK302514	-4.73977		32.89	28.83	1.13	1.18	0	0	1.12	1.12	AK302514:uc011dxv.2
AK302545	-0.00862171	-0.656878	7.52	2.55	6.13	3.88	3.73	1	1	2	AK302545:uc011agn.1,AK302545:uc011aho.1
AK302694	-0.96057	0.0143553	4.09	3.85	0	4.08	0	1	0	1.01	AK302694:uc010qdx.1
AK302879	2.31904		0	1	2.93	2.06	0	0	0	0	AK302879:uc010umm.1
AK303572	0.404303	0.307775	292	383.87	457.82	436.66	277.91	232.82	283.51	348.67	AK303572:uc021ten.1
AK303607	-1.11404	0.406298	0	132.23	55.37	5.72	149.52	222.62	238.2	254.99	AK303607:uc021tgh.1
AK304483		1.89237	1.19	1	0	0	1.33	1	4	4.65	AK304483:uc011bmr.2
AK304759	0.324811		3	1	2.01	3	0	0	0	0	AK304759:uc010oja.1
AK304826	0.061004	0.153038	677.38	885.66	799.82	830.73	578.78	571.98	664.49	615.05	AK304826:uc010bvw.2
AK307154	-1		1	5	2	1	0	0	1	1	AK307154:uc010izt.3
AK307172		-0.402632	0	0	0	0	91	102	77	69	AK307172:uc010iom.1
AK307233	0.0327741	0.392872	105.3	141.03	101.23	150.76	133.75	107.78	151.75	165.38	AK307233:uc010nuv.2
AK307246	0.514573	-1.53051	4	3	5	5	19	7	4	5	AK307246:uc009wog.1
AK307275		-0.814734	2.43	0	0	0	3.21	0.22	0	1.95	AK307275:uc010ctc.3
AK307870	0.337836	0.467571	72.65	70.57	100.65	80.36	64.96	28.07	73.28	55.36	AK307870:uc010azb.1
AK308544	-1.58666	0.968156	6.13	10.9	5.67	0	10.62	3.58	16.13	11.65	AK308544:uc010upi.1
AK308561	1.87245	-1.1375	6.99	8.58	39	18.01	4	7	2	3	AK308561:uc004aew.1,AK308561:uc010mng.1
AK308605		-0.192645	0	0	3.37	6.22	2	6	3	4	AK308605:uc010luc.2
AK308704	-1.0052	-0.66639	14.65	24.27	9.43	9.96	2.09	5.29	1.37	3.28	AK308704:uc021wmh.1
AK308867	0.309834	-0.637998	25.81	47.74	41.29	49.88	30.06	15.1	12.16	16.86	AK308867:uc010cfp.1
AK308944	0.54089	-0.616966	8.89	10.72	9.1	19.43	4.59	5.21	2.12	4.27	AK308944:uc010myu.1
AK308965	-0.270166	0.507865	65.99	60.55	53.66	51.27	29.77	22.18	32.85	41.02	AK308965:uc009wpd.1
AK309024	-0.102683	-0.584686	22.4	28.4	17.38	29.93	13.67	12.41	7.4	9.99	AK309024:uc009xng.1
AK309109	0	1.32193	0.01	0.02	0.02	0.01	0.02	0	0	0.05	AK309109:uc001jek.2
AK309215	0.80619	0.890048	7.72	20.6	23.09	26.43	1.49	5.46	8.72	4.16	AK309215:uc021yja.1
AK309255	0.0709478	0.608907	10.04	20.71	20.73	11.57	2.57	9.58	6.99	11.54	AK309255:uc010aza.1
AK309286	0.298386		31.18	40.24	49.48	38.35	1	0	0	0	AK309286:uc010jqw.1
AK309441	-1.52979	0.172144	10.94	15.74	6	3.24	81	124	107.98	123	AK309441:uc010hvg.1
AK309476	0.650569	0.905818	9.76	7.65	18.6	8.73	1.27	1.42	2.23	2.81	AK309476:uc010msl.1
AK309533	0.071109	1.56965	28.7	40.97	34.06	39.13	2.07	2.35	7.04	6.08	AK309533:uc021yua.1
AK309717	-1.06908	-0.628854	104.85	143.67	57.03	61.42	8.38	5.97	5.05	4.23	AK309717:uc010xck.2
AK309744	-1.55164	-1	0	4.28	0.96	0.5	1	1	1	0	AK309744:uc009vwn.1
AK309896		-1.12458	0	0	0	0	14.15	13.41	8.6	4.04	AK309896:uc010mnh.1
AK309922	-1.32193	-0.56892	1	0	0	0.4	1.03	2.1	1	1.11	AK309922:uc009xny.1
AK309988	2.16993		1	1	2	7	0	0	0	0	AK309988:uc021xre.1
AK310013	1.11725	0.531191	1.05	7.69	6.65	12.31	4.92	3.28	5.02	6.83	AK310013:uc010iyu.1
AK310030	-0.289271	-0.443943	41.44	40.35	26.39	40.54	19.49	20	9	20.03	AK310030:uc010azu.1
AK310041	1.94483	0.584963	3.04	2.69	16.69	5.37	4	4	7	5	AK310041:uc010bao.1
AK310046	1.78765	-1.56861	4.06	3.1	14.36	10.36	4.1	2.04	2.07	0	AK310046:uc010gjt.1
AK310094	-0.606658	-0.495745	1.53	3.16	1.55	1.53	3.37	5.33	6.17	0	AK310094:uc022bty.1
AK310146	-3.5617		6.83	4.86	0	0.99	0	0	1.64	0	AK310146:uc010kry.1
AK310226	-1.48257	-1.55422	152.9	186.57	65.29	56.19	33.77	27.52	12.1	8.77	AK310226:uc004cni.3
AK310228	-0.290676	0.226367	469.32	553.69	438.44	397.89	207.7	230.42	246.83	265.72	AK310228:uc002dey.2,AK310228:uc010bvu.2
AK310239	0.820394	-0.531405	19.99	13.84	29.72	30.02	6.52	7.89	7.28	2.69	AK310239:uc010hts.1
AK310350	-0.234336	0.992804	17	15.95	18	10.01	1	1.01	1	3	AK310350:uc009vjs.1
AK310441	1.07254		6.67	6.42	14.44	13.09	0	0	0	1.03	AK310441:uc009wkv.1
AK310472	-0.0537744	0.21799	805.68	825.48	719.32	852.16	319.13	24.56	181.54	218.21	AK310472:uc022aco.1
AK310493	0.268788	0.584963	5	5.01	6.03	6.03	0	2	2	1	AK310493:uc010jeq.3
AK310526		-1.1362	0	0	0	0	1.47	0.75	0	1.01	AK310526:uc001zcu.2
AK310634	-0.275312	1.83554	119.5	139.64	112.83	101.29	34.72	30.6	131.22	101.91	AK310634:uc001iaf.1
AK310665		1.47945	0	0	4.97	4.61	7.18	13.38	25.96	31.37	AK310665:uc010cqz.3
AK310794	0.182653	-0.368233	5.26	9.41	9.22	7.43	8.8	11.62	4.13	11.69	AK310794:uc010eaq.1
AK310876	0.166604		14.57	13.94	15	17	0	1	0	0	AK310876:uc010mmw.3,AK310876:uc010mnj.3,AK310876:uc010moa.3,AK310876:uc010mod.3
AK311005	0.394518	0.264896	15.13	11.07	16.13	18.31	73	69	84.77	85.85	AK311005:uc010hib.1
AK311106	1		16	17	35	31	0	0	3	0	AK311106:uc021yrp.1
AK311108	0.587862	0.305539	14.56	15.26	16.36	28.46	1	2.01	0	3.72	AK311108:uc010paa.1
AK311113	-1.20724	0.188774	6758.02	7312.56	2695.17	3398.74	475.59	459.21	493.16	572.32	AK311113:uc010fca.1
AK311120		0.0144996	0	0	0	0	0	0.99	1	0	AK311120:uc010hqq.2
AK311131	0.688943	-0.0780025	161.43	250.25	326.07	337.6	17	21	15	21	AK311131:uc010czc.3
AK311167	1.11422	-0.502241	55.1	48.92	104.86	120.32	26.81	28.77	21.4	17.84	AK311167:uc010mnq.2
AK311181	2.72233	0.731257	0	3.22	8.24	13.01	3.37	3.72	8.77	3	AK311181:uc010eif.1
AK311213	0.735047	1.00716	4.01	2.01	3.01	7.01	2.01	0	1.01	3.03	AK311213:uc021uky.1
AK311257	1.78821	-0.647966	53.33	48.09	166.37	183.92	13.94	16.6	10.95	8.54	AK311257:uc010mes.3
AK311282	1.23169	0.971986	8.03	10.08	14.55	27.98	1.02	6	5	8.77	AK311282:uc001ykr.1
AK311356	-0.469588	0.584963	44.95	51.98	33	37	6	4	5	10	AK311356:uc009yvh.3
AK311374	1.70879	1.99639	8.34	11	38.13	25.09	2	0	1	6.98	AK311374:uc010lii.1,AK311374:uc011kkv.1
AK311380	-0.375241		94.57	130.56	70.73	102.84	0	0	0	0	AK311380:uc010eat.1
AK311383		1.38589	3	7	0	0	12	12	29	33.72	AK311383:uc010kux.1
AK311398	0.645435	0.462526	13	25	26	33.44	4.16	6	6	8	AK311398:uc010ivk.3
AK311400	1.90304	-0.200846	0	1	1.74	2	14.7	10	9.57	11.92	AK311400:uc009wdx.3
AK311445	1.46961		20	20.08	57	54	0	0	0	0	AK311445:uc010mtj.1
AK311573	0.128942	-0.0379679	30.29	27.79	33.07	30.44	3.08	0	2	1	AK311573:uc011abv.2
AK311578	-0.762961	-0.36257	25	31	17	16	12	6	7	7	AK311578:uc010iiy.3
AK311660	-2.01436	-0.708537	0	4.04	1	0	1	1.01	1.01	0.22	AK311660:uc010ayz.1
AK313893	0.695743	0.436099	31	40	60	55	9	8	12	11	AK313893:uc009ywt.1
AK316321		-2.01901	0	1.58	0	0	19.77	83.34	25.44	0	AK316321:uc021yhu.1
AK4	0.502001	0.793549	2367.25	2616.98	3246.92	3811.63	408	357	684	642	AK309057:uc009wan.3,NM_001005353:uc001dbz.3,NM_013410:uc001dca.3,NM_203464:uc001dby.3
AK5	3.06609	1.65538	4	4	23	44	119	101.63	380	315	AX746708:uc001dhm.2,NM_012093:uc001dho.3,NM_174858:uc001dhn.3
AK7	1.47393	-2.54344	35	28	76	99	76	87	16	11.96	BC023986:uc001yfm.1,NM_152327:uc001yfn.2
AK8	0.356144	-1	12	13	15	17	10	10	6	4	AX748132:uc004cbv.1,BC037402:uc010mzx.1,NM_152572:uc004cbu.1
AKAP1	-0.695202	-0.506064	2877.2	3481	1800.97	2126	1275	1135	870	826.98	AK292416:uc010dcm.3,NM_001242902:uc010wnl.2,NM_001242903:uc021uak.1,NM_003488:uc002iux.3,U34074:uc002iuy.3
AKAP10	0.619494	-0.341148	921	1055	1372	1663.8	431	438	371	315	AK295180:uc010vze.1,DQ270159:uc010cqw.1,DQ891477:uc002gwp.1,NM_007202:uc002gwo.3
AKAP11	0.505487	0.305383	2519.45	2979.02	3578.53	4227.11	807	707	941.04	929.88	NM_016248:uc001uys.2
AKAP12	2.61462	1.24314	4486.52	5131.88	27141	31768.1	3731.89	3674.09	8794.17	8736.75	BC117679:uc010kim.3,CR936604:uc003qog.3,NM_005100:uc011eep.2,NM_144497:uc003qof.3,U81607:uc003qoe.3
AKAP13	0.168394	0.0431597	4616.2	5177.95	5041.11	5965.62	1510.25	1437.59	1484.66	1552.7	AB209414:uc002blw.1,AK125331:uc002blt.1,AK307618:uc010bne.1,AK309805:uc010bnf.1,BC050312:uc002bls.3,NM_006738:uc002blu.1,NM_007200:uc002blv.1,NM_144767:uc002blx.1
AKAP14	-2.58496		8	4	0	2	0	0	2	0	NM_001008534:uc004esf.3,NM_001008535:uc004esd.3,NM_178813:uc004ese.3
AKAP17A	0.387569	0.162972	2002	2505	2844	3052	597	674	720	703	BC028151:uc010ncx.1,BC028151:uc010nvx.1,NM_005088:uc004cqa.3,NM_005088:uc004fpn.3,NR_027383:uc004cqb.3,NR_027383:uc004fpo.3
AKAP2	0.164662	1.3663	5386.31	6655.45	6238.71	7258.94	563	540	1453.18	1390.45	AJ312217:uc004bei.2,AK000306:uc004ben.3,AK308388:uc010mtw.1,BX649126:uc004bel.1,NM_001004065:uc004bem.3,NM_001136562:uc011lwj.2,NM_001198656:uc011lwi.2
AKAP3	1	1.32193	6	5	8	14	1	1	4	1	NM_006422:uc001qnb.4
AKAP5	-0.360434	0.515027	207	209.43	138.61	185.76	82.21	76.85	114.92	112.38	CCDS9764:uc021ruk.1,NM_004857:uc001xhd.4
AKAP6	-0.167437	-0.792195	806	819.07	660	787	32	39	16	25	BC154413:uc010aml.3,NM_004274:uc001wrq.3
AKAP7	3.32193	-0.150417	1	0	4	6	49	52	48	43	NM_004842:uc003qcn.2,NM_016377:uc003qck.3,NM_138633:uc003qcm.2
AKAP8	-0.202259	-0.0894449	1246.34	1520.85	1148.99	1256.22	341.85	365.12	332.03	332.44	AK303640:uc010xog.2,AK308251:uc010dzz.1,AK309529:uc010dzy.3,NM_005858:uc002nav.3
AKAP8L	0.704514	7.61967e-05	938.63	1127.06	1619.24	1747	272	296	265.03	303	AB015332:uc002nay.1,AK094736:uc002nax.1,AK295956:uc010xoh.1,AL133576:uc002naz.3,NM_014371:uc002naw.1
AKAP9	0.305976	0.266858	3028.96	3452.17	3663.5	4348.83	753.45	755.23	875.36	939.86	AF026245:uc003ule.2,AF083037:uc003uli.3,AF091711:uc003ulj.3,AK000270:uc003ulk.3,AK026444:uc003ull.3,BC015533:uc003uld.4,NM_005751:uc003ulg.3,NM_147185:uc003ulf.3
AKD1	0.782197	0.161751	79	66.94	124.98	126	33	26	31	35	AK131244:uc011eat.1,AX747355:uc003pts.2,BC143533:uc011eas.1,NM_001145128:uc003ptn.2,NM_145025:uc003ptr.4
AKIP1	0.225549	-0.403963	366.72	428.86	431.55	498.66	264.84	292.73	213.83	207.57	AK294506:uc010rbs.2,AK294549:uc010rbr.2,NM_001206646:uc001mgy.3,NM_001206647:uc001mgz.3,NM_001206648:uc021qdh.1,NM_020642:uc001mgx.3,NR_045417:uc001mha.3,NR_045418:uc021qdi.1
AKIRIN1	-0.189784	0.289697	2489.43	3031.62	2305.76	2534.75	602.02	547.21	694.89	709.91	AK298890:uc010oiq.2,NM_001136275:uc010oip.2,NM_024595:uc001ccw.3
AKIRIN2	0.173074	0.742942	1186.99	1503.14	1404.02	1628.99	303	308.86	528	496	NM_018064:uc003pmk.3
AKIRIN2-AS1	2.09686	2.11548	7	11	39	38	2	1	6	7	NR_002767:uc021zcn.1
AKNA	-0.223865	-1.71927	425.51	502.54	380.63	414.03	92.15	140.15	24.32	46.23	AB075848:uc004biv.1,AK074040:uc004bio.3,AK126136:uc004biw.1,AK160382:uc004bir.3,AY703040:uc010mve.2,AY703041:uc004biu.1,AY703043:uc004biq.3,AY703044:uc004bip.3,AY703045:uc004bin.3,NM_030767:uc004bis.3
AKNAD1	-1.5737	1.73697	17.72	18	7	5	0	3	5	5	AK095517:uc001dwb.3,AK293786:uc010ovb.2,NM_152763:uc001dwa.3
AKR1A1	0.193899	-0.377232	1277.92	1561.06	1484.5	1762.87	594.94	532.33	458.72	409.18	AK307237:uc009vxw.3,BC033287:uc001cof.3,NM_001202413:uc021omy.1,NM_001202414:uc021omx.1,NM_006066:uc001cod.3,NM_153326:uc001coe.3
AKR1B1	-0.441925	1.16755	1988.08	2467.21	1555.04	1724.73	14937.9	14276	33290.6	32332.4	NM_001628:uc003vrp.1
AKR1B10	-1.14273	-1.64686	39.22	36.05	15.22	18.87	34078.6	32899	10953.3	10434.9	NM_020299:uc003vrr.3
AKR1B15	-1.59755	-0.196099	19.33	24.4	4.45	10	73.21	82.74	57.93	78.2	NM_001080538:uc011kpr.2
AKR1C1	2.64099	-1.74276	30.95	35.51	193.09	221.46	9952.63	9916.57	3055.78	2881.07	AK303435:uc009xhx.2,BC040210:uc001iho.3,NM_001353:uc001ihq.3
AKR1C2	1.65186	-1.69446	17.19	27.62	56.32	84.49	27426	27435	8823.36	8127.02	AK308385:uc009xhy.3,NM_001135241:uc010qao.2,NM_001354:uc001ihs.3,NM_205845:uc001iht.3
AKR1C3	1.95356	-1.54133	132.86	114.87	491.48	468.05	17375	17110.4	6146.3	5701.83	AK296829:uc010qap.2,DQ269985:uc001ihr.3,NM_001253908:uc021pml.1,NM_001253909:uc010qaq.1,NM_003739:uc001ihu.3
AKR1CL1	2	3	1	0	3	1	0	1	4	4	NR_027916:uc009xhz.2
AKR1D1	1.02575	-0.393545	17.7	18.39	32.88	40.6	7.55	2	3.99	3.28	AK058142:uc010lmy.1,FM160741:uc011kqb.1,FM160742:uc011kqc.1,FM160743:uc011kqd.1,NM_001190906:uc011kqf.2,NM_001190907:uc011kqe.1,NM_005989:uc003vtz.3
AKR1E2	0.619322	0.491476	112	139.29	173	213.02	86	84	110	129	AB040820:uc001ihh.1,AB040821:uc001ihk.3,AB040822:uc009xhw.3,AB055603:uc001ihj.3,AK302155:uc010qam.1,NM_001040177:uc001ihi.3
AKR7A2	0.0133925	-0.0401415	1011.64	1144.65	1000.9	1175.5	398.99	394	406.87	364.36	AK310609:uc009vpi.1,NM_003689:uc001bbw.3
AKR7A2P1	1.41504	1.32193	0	3	2	6	1	1	2	3	NR_002796:uc001eda.1
AKR7A3	0.683703	1.60293	16.29	15.99	22.1	29.75	0	1.33	3.03	1.01	NM_012067:uc001bbv.1
AKR7L	-0.432279	-0.125702	43.17	51.11	35.81	34.06	3	4.67	2.01	5.02	NR_040288:uc021ohn.1,NR_040289:uc021oho.1
AKT1	0.0147056	0.289064	7087	8691.94	7587.48	8353.12	1851.92	1849	2331.99	2189.97	AK094287:uc001ypj.3,AK299310:uc010tyk.2,AK314256:uc010axa.3,BX648205:uc001ypl.3,NM_001014431:uc001ypn.3,NM_001014432:uc001ypm.3,NM_005163:uc001ypk.3
AKT1S1	-0.357227	-0.413314	2479.98	2908	1938.97	2267.23	944	1074.92	748	768	NM_001098632:uc002pqm.4,NM_001098633:uc002pqn.4,NM_032375:uc002pql.4
AKT2	0.109126	-0.159244	4253.86	5315.74	4895.7	5425.83	2781.56	2830.37	2514.06	2511.39	AK055779:uc002one.3,AK304209:uc010xvk.1,AK308906:uc010egu.2,BC120995:uc010egs.3,NM_001243027:uc010xvj.2,NM_001243028:uc010egt.3,NM_001626:uc002onf.3
AKT3	2.05471	0.67077	531.01	641.37	2216.47	2654.31	834	784	1293.73	1282	NM_001206729:uc021plu.1,NM_005465:uc001iab.2,NM_181690:uc001hzz.1
AKTIP	-0.721226	0.388277	546.05	650.26	346.75	378.91	244.01	271	330.98	343.08	AK222743:uc002ehm.3,AK303503:uc010vgx.2,NM_001012398:uc002ehk.3,NM_022476:uc002ehl.3
AL049415	2.2564		471.95	413.58	1928.2	2302.84	0	0	27.78	86.39	AL049415:uc021ygq.1
AL049935	-1.16181	-0.379549	473.69	546.06	232	223.78	44.97	30.12	33.14	24.58	AL049935:uc004byv.1
AL049948	0.732609	0.645793	15.8	12.72	23.33	24.06	3.18	4.56	7.6	4.51	AL049948:uc021vts.1
AL050000	0.932065	0.262327	116.74	130.12	225.24	245.77	73.9	85.97	95.11	96.64	AL050000:uc001laa.3
AL050085	-0.584963	0	2	4	2	2	0	1	0	1	AL050085:uc001bmo.1
AL050141	0.981198	2.94582	48.46	44.99	104.44	80.04	0	4.68	12.29	23.77	AL050141:uc021otx.1
AL080192	-0.181115	0.168784	1058.64	1146.75	945.88	999.32	111.79	110.35	131.45	118.26	AL080192:uc021vsf.1
AL109706	1.00181	-0.519443	1	2.99	3.99	4	7.99	6	3.97	5.79	AL109706:uc021sxj.1
AL109718		0.169925	0	0	0	0	0.88	0	0	0.99	AL109718:uc021sse.1
AL109792		3.83289	0	0	15	19	5	7	84	87	AL109792:uc002ywn.1
AL110171	1.75081		0	3.94	0	13.26	0	0	0	0	AL110171:uc021smw.1
AL110181	-0.180977	-0.333737	229	246	200	219	48	44	35	38	AL110181:uc003vla.3
AL117485	-0.925113	-0.107875	13.62	20.54	10.46	7.53	21.81	23.3	24.05	17.81	AL117485:uc002zoe.3,AL117485:uc002zuj.4
AL122050	1.717	-0.592943	76.4	69.36	205.73	273.46	9.97	0	5.32	1.29	AL122050:uc021wcc.1
AL133111	0.899188	0.567891	210.16	260.71	444.21	433.97	127	159.2	205.98	218.27	AL133111:uc003bzo.1
AL133568	-1.27939		12.55	13.35	4.79	5.88	0	0	0	0	AL133568:uc003ulo.1
AL137445	-0.678193	-1.05322	18.05	29.73	5.91	23.95	8.62	17.61	9.86	2.78	AL137445:uc003tbk.4
AL137522	0.35455	0.475492	37.52	41.45	35.87	65.1	7.76	21.8	19.22	21.88	AL137522:uc021sox.1
AL137535	-3.63272	-0.36257	288	357	21	31	218	178	152	156	AL137535:uc004avf.3
AL137551	0	0.535087	1	0	1	0	6.81	13.79	19.09	10.76	AL137551:uc021qbb.1
AL137655	0.896021	-0.181455	894.76	1061.55	1675.31	1965.24	46.73	58.95	43.85	49.34	AL137655:uc001lnz.2,AL137655:uc003fza.3,AL137655:uc010qvj.2
AL137752	1.45149	0.51381	21.48	17.75	46.65	60.64	20.82	17	29	25	AL137752:uc002obl.3
AL157440	1.33141	-0.0622843	193	240.47	513.78	577.04	37	34	34	34	AL157440:uc001kec.1
AL355711		-1.58496	0	0	12	9	1	5	0	2	AL355711:uc002zau.3
AL357213	0.39858	-0.00160836	178.77	249.91	270.57	294.52	189.23	169.77	181.27	177.33	AL357213:uc002bky.1
AL360260	-0.982164	0.276636	511	694.01	281	329	262	272	331.87	315	AL360260:uc010bra.2
AL389983	0.403443	0.637068	89.18	148.19	145.19	168.77	30.41	20.89	39.72	40.06	AL389983:uc003mvl.1
AL831889	0.640948	1.93656	641.87	768.15	1069.21	1129.51	82.55	48.89	290	213.14	AL831889:uc001byq.3
AL831948	-1.35051	0	25.74	40.28	7.06	18.83	1	2	1	2	AL831948:uc001rpv.3
AL831977	-0.166533	-1.06003	110.22	66.08	0.71	156.37	0	152.85	60.62	12.69	AL831977:uc003uce.3
AL832007	-1.00485	0.812819	181.24	218.12	96.85	102.16	35.62	26.88	62.27	47.52	AL832007:uc001pcd.3
AL832163	1.5099		14.27	17.55	47.67	42.95	0	1	0	0	AL832163:uc022baa.1
AL832184	0.513351	-0.255548	10.7	12.91	15.06	18.64	5.76	3.85	3.98	4.07	AL832184:uc003dnc.3
AL832212	0.643917	-0.442902	21.6	16.12	29.91	29.03	16.38	0	0	12.05	AL832212:uc003vpe.3
AL832252	-1.35432	-0.40869	769.65	968.26	314.16	365.57	65.96	77.66	60.2	47.99	AL832252:uc003pgq.3
AL832262	0.403078	-0.738145	19.01	22.78	31.94	23.32	5.98	14.42	8.18	4.05	AL832262:uc010lzn.1
AL832378	-1.58496		3	0	0	1	0	0	0	1	AL832378:uc003hvd.3
AL832384	1.37167		0	57.7	0	149.31	0	0	65.36	60.39	AL832384:uc003ubq.4
AL832439	0.213878	1.20667	325.13	383.56	367.29	454.65	99.66	85.18	189.35	237.27	AL832439:uc002suy.1
AL832447	0.687081	-0.136064	103.61	127.66	153.26	219.09	34.44	33.67	22.55	39.43	AL832447:uc003oin.3
AL832593	0.0455372	-0.271984	53.96	69.53	72.45	55	120.91	137.5	94	120.01	AL832593:uc002jzw.1
AL832615	-1.848	-1.03508	9.98	5.86	2	2.4	11.03	4.79	5	2.72	AL832615:uc002how.1
AL832797	3.00795	0.317482	14.37	20.68	147.91	134.04	10.46	1.24	8.27	6.31	AL832797:uc001osl.3
AL832891	1.96454	3.3068	55.99	166.32	387.85	479.8	16.86	14.59	151.14	160.08	AL832891:uc021opf.1
AL832909	0.408717	0.787696	691.03	824	951.04	1060.17	45	50	76	88	AL832909:uc001zlf.1
AL833139	0.418095	-0.489038	11.49	13.26	19.42	13.65	1	3	2.85	0	AL833139:uc002jiv.3
AL833150	0.440538	-0.363428	97.88	141.85	152.34	173	45.5	36.23	27.18	36.35	AL833150:uc002qim.1
AL833181	-1		2	0	1	0	0	0	1	0	AL833181:uc002sag.3
AL833346	-2.62174	-0.962818	220.58	253.41	31.13	45.88	102.32	85.75	42.08	54.41	AL833346:uc009ygt.2
AL833455	0.350431	0.0865796	1426.59	1696.98	1839.64	2142.73	265.1	202	257.99	238	AL833455:uc004bnb.1
AL833634	0.900515	-0.211242	4.85	5.28	7.56	11.35	3	8.6	6.65	3.37	AL833634:uc001pnn.3
AL953854.2-002	-0.0470593	-1.35424	115.64	99.05	86.16	121.64	13.1	5.41	1.23	6.01	BX538190:uc004adu.3,BX538190:uc004ady.3
ALAD	0.010018	-0.300002	996	1072	978	1104.41	290.95	300	246	234	AK290490:uc004bhl.4,AK295945:uc011lxe.2,NM_000031:uc011lxf.2
ALAS1	1.01006	-0.537593	742	924.48	1551	1805.28	761	692	478	523	AK300993:uc011bec.2,NM_000688:uc003dcy.2,NM_199166:uc003dcz.2,Y00451:uc003dcx.2
ALB	0.857981		10	6	15	14	0	0	1	0	AK298437:uc011cbf.2,AK298461:uc011cbe.2,AY544124:uc003hgw.4,NM_000477:uc003hgs.4
ALCAM	-0.00924434	2.08916	5082.05	6203.01	5219.93	5993.05	1013.38	987.96	4307.83	4207.87	AK095833:uc003dvz.3,AK127617:uc010hpp.3,AK301804:uc011bhh.1,NM_001243280:uc003dvy.3,NM_001243281:uc003dvw.2,NM_001243283:uc003dvv.3,NM_001627:uc003dvx.3
ALDH16A1	-0.953948	-0.0265185	992	1183.98	528.01	595.27	445	490.03	463	455	AK298587:uc010yat.2,AK301246:uc010yas.2,NM_001145396:uc010yar.2,NM_153329:uc002pnt.3
ALDH18A1	0.333991	0.216905	2255.01	2526.99	2756.54	3271.15	1069	1076	1290	1203	AK295487:uc010qog.2,AK299557:uc010qoh.2,NM_001017423:uc001kky.3,NM_002860:uc001kkz.3
ALDH1A1	-0.415037	-0.28593	1	7	4	2	85621	83352.8	69032.9	69561.5	AK293176:uc011lsh.2,AK302168:uc011lsg.2,NM_000689:uc004ajd.3
ALDH1A3	-0.134319	-1.93198	15046.9	17898	13944.5	16071.6	796	654	199	181	EU831943:uc010bpb.3,NM_000693:uc002bwn.4
ALDH1B1	-0.0439571	0.866224	1784.46	2139.66	1778.38	2027.98	1288.23	1242.9	2247.09	2366.87	CCDS6615:uc022bgy.1,NM_000692:uc004aay.3
ALDH1L1	-0.539819	-0.96233	115.75	125.55	80.95	85.03	7.34	4	1.71	4.11	AK124908:uc003ein.1,AK294392:uc011bki.1,AK294530:uc011bkj.1,AK307699:uc010hsf.1,AL133015:uc003eip.1,BC027241:uc010hse.1,BC045645:uc003eio.3,NM_012190:uc003eim.1
ALDH1L2	2.23567	0.191463	93.07	106.04	422.4	515.37	172.6	159.98	185.97	193.81	CR627287:uc009zuo.3,NM_001034173:uc001tlc.3,NR_027752:uc009zup.3
ALDH2	2.743	-1.45735	115	129	794	839.49	1255.99	1360.99	461	492	NM_000690:uc001tst.3,NM_001204889:uc010syi.2
ALDH3A1	-3.41418	-6.55474	104.03	115.04	13.43	7.12	10970.1	12929.1	112.18	142.04	AK225505:uc010cqv.3,AX748289:uc002gwl.1,AX748347:uc002gwk.3,NM_000691:uc002gwj.3,NM_001135167:uc010vzd.2,NM_001135168:uc010cqu.3
ALDH3A2	-1.22709	-1.04325	3181	3495.39	1336	1516	4166.29	3971.9	2004.24	1944.68	AK025677:uc010cqr.1,CR749559:uc002gwd.1,NM_000382:uc002gwb.1,NM_001031806:uc002gwa.1
ALDH3B1	-0.440958	-0.526857	1327.22	1592.95	1031.28	1119.85	2849.53	3410.63	2220.55	2124.41	AB209651:uc001onb.3,AX747322:uc001omy.1,NM_000694:uc001omz.3,NM_001030010:uc001ona.3,NM_001161473:uc010rpy.2
ALDH3B2	-2.91016	-0.462761	311.66	350.59	49.06	39.04	63.98	78.11	56.05	47.05	AK309277:uc009ysa.1,NM_000695:uc001omr.3,NM_001031615:uc001oms.3
ALDH4A1	0.119656	-0.835109	235	330.13	257	357	424.1	434	236	245	FJ462711:uc021ohl.1,NM_001161504:uc010ocu.2,NM_003748:uc001bbc.3,NM_170726:uc001bbb.3
ALDH5A1	-0.285142	-0.660602	584.85	705.61	501.44	557.59	284.05	292.51	177.65	187.09	NM_001080:uc003neg.3,NM_170740:uc003nef.3
ALDH6A1	1.11121	-0.0230836	300.12	289.38	600.8	672.68	55	71	60	64	AK294243:uc010tuq.2,AK311478:uc010asa.3,NM_005589:uc001xpo.3
ALDH7A1	0.275374	0.366422	1023	1177.11	1271.32	1391.49	856.04	797	1101.99	1029.03	AK092507:uc003ktv.3,NM_001201377:uc003ktx.3,NM_001202404:uc011cxa.2
ALDH8A1	0.611841	-0.170293	18.06	12.25	17.11	29.21	1.99	7.8	3.7	5	BC114473:uc010kgh.3,NM_001193480:uc011ecx.2,NM_022568:uc003qew.3,NM_170771:uc003qex.3
ALDH9A1	-0.0635424	-0.503205	3862.37	4541.99	3725.05	4317.18	783	752	545	538	AK301767:uc010pkz.1,AK302191:uc010pky.1,AK302654:uc010pla.1,NM_000696:uc001gdh.1
ALDOA	-0.882791	0.867064	55487.2	65225.6	30419.2	35045.5	11412.1	12184.1	22155.3	20882.9	AK098778:uc002dvw.3,AK308748:uc010bzo.2,NM_000034:uc002dvx.3,NM_001127617:uc002dwa.4,NM_001243177:uc010veg.2,NM_184041:uc002dwc.3,NM_184043:uc002dvz.3
ALDOB	-0.321928		0	5	3	1	0	3	0	0	NM_000035:uc004bbk.2
ALDOC	1.03048	0.415037	1498.17	1656.01	2926.06	3516.98	20	13	26	18	NM_005165:uc002hbp.3
ALG1	-0.696429	0.0126398	1082.23	1408.98	768.8	768.52	700.6	619.89	639.93	692.18	AK311475:uc010bue.3,BC031873:uc002cyj.3,NM_019109:uc002cym.3
ALG10	-0.113397	0.260904	507.93	606.75	450.92	579.5	80.87	82.93	92.2	104.07	NM_032834:uc001rlm.3
ALG10B	0.208236	0.334174	2136.08	2377.02	2413.89	2799.98	172.45	160.48	210.08	209.63	NM_001013620:uc001rln.4
ALG11	0.116021	0.386297	854.72	1051.14	940.42	1125.04	478.5	463.09	582.82	647.87	AX747540:uc001vfz.2,NM_001004127:uc001vga.3
ALG12	-0.0656958	-0.241285	931	1051	862.78	1030.99	228	246	206	195	NM_024105:uc003biy.3
ALG13	0.186357	0.115532	974.02	1199	1154.97	1317.68	339	307.12	364	335.99	AK311608:uc011msw.2,NM_001039210:uc022ccl.1,NM_001099922:uc011msy.2,NM_001168385:uc022ccn.1,NM_018466:uc004epi.2,NR_033124:uc011msx.2,NR_033125:uc022ccm.1,NR_033127:uc011msz.2,NR_033128:uc011mta.2,NR_033129:uc022ccp.1,NR_033131:uc011mtb.2,NR_033132:uc022ccq.1,NR_033134:uc022cco.1
ALG14	-0.14401	-0.541488	230	286	220.98	246	118.41	97	72	76	NM_144988:uc001dra.2
ALG1L	-0.556525	0.114894	138.2	146.37	98.4	95.09	14.12	10.61	12.66	14.12	NM_001015050:uc003eig.2,NM_001195223:uc021xdh.1
ALG1L2	-1.95467	-0.0520222	10.29	5.06	2.96	1	3.75	1.05	2.88	1.75	BC127756:uc010hth.3,NM_001136152:uc011bld.2
ALG2	0.194573	-0.511381	1456	1715.99	1681	1948.98	378	396	267	276	NM_033087:uc004azf.3,NR_024532:uc004azg.3
ALG3	0.582478	-0.210962	1445.9	1707.5	2177.97	2543.99	537	542.91	500	433	AK297701:uc011brf.1,NM_001006941:uc011bre.1,NM_005787:uc003fne.2,NR_024533:uc011brd.1,NR_024534:uc011brc.1
ALG5	-0.126161	-0.246532	662	795	642	693	235	217	176	205	AK299126:uc010ter.2,NM_001142364:uc010teq.2,NM_013338:uc001uvy.3
ALG6	-0.488306	-0.206929	440	563	317	398	112	120	105	96	AK295286:uc010oox.2,NM_013339:uc021oof.1
ALG8	-0.309463	-0.170001	2370.12	2887.94	1939	2303.95	645	586.94	514	581	AK309050:uc009yuy.1,NM_001007027:uc001oyz.1,NM_024079:uc001oza.1
ALG9	-0.0520224	0.0710901	1105.5	1269.36	1047.1	1243.65	266.14	269	281.9	280.27	AK298811:uc010rwn.2,AK302630:uc010rwo.2,AK308025:uc009yyh.1,NM_001077690:uc021qql.1,NM_001077691:uc001plz.3,NM_001077692:uc001ply.3,NM_024740:uc021qqm.1
ALK	3		0	2	10	6	0	0	0	0	AB374365:uc010ymo.2,NM_004304:uc002rmy.3
ALKBH1	-0.00599246	-0.416334	679	824	692	804.77	192	179	147	131	NM_006020:uc001xuc.1
ALKBH2	-0.194231	-0.129055	780	916	671.02	811.35	268	254.73	247	231	NM_001001655:uc001tny.2,NM_001145374:uc001tnx.2,NM_001145375:uc010sxj.1,NM_001205179:uc009zvd.2,NM_001205180:uc010sxk.1
ALKBH3	-0.412865	-0.11262	306.82	370	246.18	262.2	145.97	118.9	117.98	127	AK315266:uc009ykp.2,BC067257:uc001mxt.2,NM_139178:uc001mxs.2
ALKBH4	-0.038651	-0.358331	449.27	560.75	454.32	529	155.76	126.28	109.17	110.84	AK026097:uc003uzm.3,NM_017621:uc003uzl.3
ALKBH5	-0.246121	-0.22591	4007.75	4907.23	3619.86	3896.9	1229	1303	1104	1061	NM_017758:uc010cpw.3
ALKBH6	0.162513	-0.508571	213	223.03	204.02	284	184.97	182	140	117.95	AB273714:uc010eeo.1,AK310130:uc010eep.1,BC007601:uc002ocx.1,NM_032878:uc002ocv.1,NM_198867:uc002ocw.1
ALKBH7	0.517479	-0.54463	238	258	322	388	170	218	132	134	NM_032306:uc002meo.2
ALKBH8	-0.304971	0.364785	1365.02	1654.27	1123.99	1320	129.9	113.14	163.96	149	AK293603:uc010rvr.2,AK298800:uc010rvq.2,BC015183:uc001pjl.3,BX649085:uc001pjk.3,NM_138775:uc009yxp.3
ALMS1	0.620225	0.288568	1917.91	2371.6	3047.46	3546.01	428.07	430	480.09	567.98	AB002326:uc002sjh.1,AX751581:uc002sjf.1,BC050330:uc002sjg.3,EF151141:uc010fev.1,NM_015120:uc002sje.1
ALMS1P	0.584963	0	6	2	9	3	1	0	1	0	NR_003683:uc010yrl.2
ALOX12	0.368968	-0.321928	2	5	5	4.04	4	1	3	1	AF143883:uc002gdz.4,NM_000697:uc002gdx.4
ALOX12B	0.146378	-0.847997	7	4.05	6.24	5.99	5	4	2	3	NM_001139:uc002gjy.1
ALOX12P2	2.58496	-1.72489	1	0	2	4	69	50	14	22	AF020774:uc002gdw.3,BC041851:uc002gdu.1,NR_002710:uc002gdv.3
ALOX15	0.125531		9	13	12	12	2	4	0	0	AK296821:uc010vse.2,AK316126:uc010vsd.2,NM_001140:uc002fyh.3
ALOX15B	0		1	0	1	0	0	0	0	0	AK298095:uc010vun.2,BC033294:uc010cnp.3,NM_001039130:uc002gjv.3,NM_001039131:uc002gjw.3,NM_001141:uc002gju.3
ALOX5AP	2.28109	2	17	26	89	120	12	4	30	34	NM_001204406:uc010tdr.2,NM_001629:uc001utf.2
ALOXE3	-0.309855	0.398549	55	64	46	50	11	11	10	19	AJ269499:uc002gka.3,AK299742:uc010vup.2,NM_001165960:uc010vuo.2,NM_021628:uc010cnr.3
ALPK1	0.616547	-0.374124	645.54	621	936.88	1004.98	98	99	62	90	AK097246:uc003iao.4,AK131090:uc010imo.3,AK303489:uc011cfw.1,BC028117:uc003iam.3,NM_001102406:uc003ian.4,NM_001253884:uc011cfx.2,NM_025144:uc003iap.4
ALPK2	7.45814	1.38533	12	11	1902.13	2142.24	512	494	1293	1335	AX747403:uc002lhk.1,NM_052947:uc002lhj.4
ALPK3	-4.41858	1.30256	321	429	9	26.07	9	6	24	13	AK300484:uc010upc.2,NM_020778:uc002ble.3
ALPL	2.20091	-0.415037	36	51	193	207	2	2	0	3	AK293184:uc010odn.2,NM_000478:uc001bet.3,NM_001127501:uc010odo.2,NM_001177520:uc010odp.2,X14174:uc001beu.4
ALPP	-3.53096	-0.851256	21.21	36.47	3.02	1.97	6.09	1	0.9	3.03	NM_001632:uc002vsq.3
ALS2	0.190102	0.15599	1173.24	1427.01	1385.28	1581.2	488.56	461.91	527	532	AK056413:uc010ftl.3,BC029174:uc002uyq.3,BC071576:uc002uyp.4,NM_001135745:uc002uyr.3,NM_020919:uc002uyo.3
ALS2CL	1.41566	-3.14812	479.99	546.03	1315.07	1422.17	38	32.92	5	3	AX748334:uc003cpz.2,BC109233:uc003cpy.2,NM_001190707:uc003cqa.2,NM_147129:uc003cqb.2,NM_182775:uc003cpx.2,NR_033815:uc003cqc.2
ALS2CR11	-0.0513012	0	108	121	107	114	3	0	2	1	NM_001168216:uc010fti.3,NM_001168217:uc021vvc.1,NM_001168221:uc002uyf.3,NM_152525:uc002uye.3
ALS2CR12	-0.722466	-1.22239	17	16	11	9	3	4	3	0	AK124115:uc010fth.3,NM_001127391:uc002uya.4,NM_139163:uc010ftg.3
ALS2CR8	1.21952	0.312235	172.64	195.3	407.72	449.1	53.27	52.76	58.31	73.34	AB053310:uc002uzn.3,AK295499:uc010zic.1,AK295703:uc010zhz.1,AK299366:uc010zhy.1,AK304014:uc010zib.1,AK310640:uc010ftu.1,AK316432:uc010zia.1,AL834188:uc002uzm.3,NM_001104586:uc002uzo.2,NM_024744:uc002uzp.2
ALX1	-2.80735		3	4	0	1	0	0	26	24	NM_006982:uc001tae.4
ALX3	1.05672	0	21	29	53.01	51	6	4	8	2	NM_006492:uc001dzb.3
ALX4		-0.227133	0	0	2	4	119	135	115	102	NM_021926:uc001myb.3
ALYREF	-1.11538	-0.499479	7973.92	9709.51	3752.15	4410	1331.35	1422.67	934	1014.09	NM_005782:uc002kbu.2
AMACR	-0.78034	-0.363909	918.04	1009	514.98	607	227	235	186	173	AK022765:uc003jil.2,AY330488:uc003jik.2,NM_001167595:uc003jij.3,NM_014324:uc003jig.3,NM_203382:uc003jih.3
AMBN	0		0	1	1	0	0	0	0	0	NM_016519:uc003hfl.3
AMBP		-2.3744	0	0	2	1	61	79	18	9	AK303795:uc011lxk.2,AK310791:uc010mvc.1,NM_001633:uc004bie.4
AMBRA1	-0.0958255	-0.0668675	799.77	940.57	739.42	889.08	378.4	387.31	365.19	365.84	AB051523:uc001ncx.2,AK000301:uc001ncv.2,AK302808:uc010rgu.1,AK304530:uc010rgt.1,AL834190:uc001ncw.2,DQ870924:uc009ylc.1,NM_017749:uc001ncu.1
AMD1	-0.691261	-0.0286229	4636.4	5651.98	2961.43	3410.29	1726.98	1476.99	1597.07	1543.96	AK300330:uc011eaz.1,AK302761:uc011eba.1,AK304351:uc011eay.1,NM_001033059:uc003pul.1,NM_001634:uc003puk.1
AMDHD1	-0.501398	-0.842459	47	62	42	35	55	49	24	34	AL833144:uc009zth.2,NM_152435:uc001tel.2
AMDHD2	-0.529686	0.363851	235.57	286.47	162	199.62	109	120	141	153.69	AF132948:uc002cqq.3,AK300747:uc010uwd.2,NM_001145815:uc010uwc.2,NM_015944:uc002cqp.3
AMFR	0.0173066	0.222221	1941.92	2380.98	2020	2355.07	1062.57	1005.01	1277	1134.89	AK023874:uc002eix.3,NM_001144:uc002eiy.3
AMH	-1.24937	-0.216811	58	87.02	26	35	129	129	110	112	NM_000479:uc002lvh.2
AMHR2		-1.58496	3	3	0	0	3	0	1	0	NM_001164690:uc009zmy.2,NM_001164691:uc021qyg.1,NM_020547:uc001scx.2
AMIGO1	0.201634	-0.534336	12	8	10	13	20	22	14	15	CCDS30795:uc021org.1,NM_020703:uc001dxx.4
AMIGO2	0.54273	1.24021	4969.13	6378.79	7729.22	8801.59	3466.8	3457.65	8459.65	7898.19	AL833007:uc001rpl.3,CCDS8751:uc021qxg.1,NM_001143668:uc001rpm.3,NM_181847:uc001rpk.3
AMIGO3	0.309483	0.733826	77	86	106	96	42	50	74	79	NM_198722:uc003cxj.3
AMMECR1	-0.41353	0.0392902	2447	2707.01	1778.02	2091.53	328	305.51	302	349	NM_001025580:uc004eop.3,NM_001171689:uc004eoq.3,NM_015365:uc004eoo.3
AMMECR1L	0.00813169	0.191489	1588.37	1987.12	1663.94	1931.76	489.53	487	542.6	572.54	NM_001199140:uc002tpm.3,NM_031445:uc002tpl.3
AMN	-1.1375	-3	8	3	4	1	2	6	0	1	AK055802:uc001ymh.4,NM_030943:uc001ymg.4
AMN1	1.96943	-0.482119	290	342	1117	1357.99	125	132.01	83	101	AK302112:uc010skc.2,AK311214:uc009zjs.3,AK311249:uc009zjt.1,NM_001113402:uc001rkq.4,NR_004854:uc001rko.4
AMOT	2.11236	1.11944	0.95	2.97	12.82	4.13	2.36	1	4.02	3.28	AK301573:uc011mtc.1,BC094712:uc004ept.1,NM_001113490:uc004epr.3,NM_133265:uc004eps.3
AMOTL1	1.32604	-0.499218	1692.94	1965	4185.85	4985.11	304.09	315	229	209	AM393663:uc001pfc.3,NM_130847:uc001pfb.3
AMOTL2	0.15556	0.66749	3044.95	4224.37	3816.85	4280.11	1381.15	1413	2194.98	2242.99	AK091040:uc003eqe.1,AK223598:uc003eqh.1,AK299270:uc003eqf.2,NM_016201:uc003eqg.1
AMPD1	1.58496		1	1	2	4	0	0	0	0	NM_000036:uc001efe.2,NM_001172626:uc001eff.2
AMPD2	2.09164	0.297096	1171	1508.21	5453.65	5965.99	436	533	611.55	579.03	AK296394:uc010ovs.1,AK302939:uc010ovr.1,AK308907:uc009wfg.1,AK314494:uc009wfh.1,BC030217:uc001dye.1,NM_004037:uc001dyc.1,NM_139156:uc001dyb.1,NM_203404:uc001dyd.1
AMPD3	0.973931	0.548365	427	469	836	923.91	96	77	127	126	AK299113:uc009yfz.2,AK311436:uc009yfx.1,AK313039:uc009yfw.1,NM_000480:uc001min.1,NM_001025389:uc001mio.1,NM_001025390:uc001mip.1,NM_001172430:uc009yfy.2,NM_001172431:uc010rbz.1
AMPH		0	0	0	0	0	1	1	2	0	AF498094:uc003tgw.1,AF498095:uc010kxl.1,AF498096:uc003tgt.3,NM_001635:uc003tgu.3,NM_139316:uc003tgv.3
AMT	1.86593	0.793423	59.01	68.86	225.23	240.86	8	14	20.13	18	AK293594:uc011bcn.2,AK294592:uc011bcp.2,NM_000481:uc003cww.3,NM_001164710:uc011bco.2,NM_001164711:uc011bcq.2,NM_001164712:uc003cwx.3,NR_028435:uc003cwy.3
AMTN	2.57424		22	23	122	146	0	0	0	0	BC121812:uc010ihy.1,NM_212557:uc003hfk.1
AMY1A	-4.53176		35.43	40.44	3.28	0	0	0	0	0	NM_001008221:uc001duu.3,NM_001008221:uc001dux.1,NM_001008221:uc001duy.3
AMY2A	-1.08573		1.02	1.06	0	0.98	0	0	0	0	BC146997:uc010ouq.1,CU675524:uc010our.1,NM_000699:uc001dut.3
AMY2B	1.2684	0.301799	171.76	190.47	415.01	457.58	31.24	27.51	39.45	32.97	AK127047:uc001dur.3,AL832291:uc010ouo.2,DQ786288:uc001dus.1,NM_020978:uc001duq.3
AMZ1	1.66056	1	2	4.01	12	7	0	1	1	1	AK295842:uc011jwa.1,AX747357:uc003sms.1,NM_133463:uc003smr.1
AMZ2	-0.0687238	-0.313459	3054.03	3704.94	2966.97	3477.58	1102.78	975.82	823.1	849.57	AF208856:uc002jgx.1,AX746716:uc002jgy.1,NM_001033569:uc002jgu.1,NM_001033570:uc002jgt.1,NM_001033571:uc002jgr.1,NM_001033572:uc002jgs.1,NM_001033574:uc002jgw.1,NM_016627:uc002jgv.1
AMZ2P1	1.02069	-0.82151	212.81	190.05	395.09	422.27	103.22	103.16	46.9	69.88	AK311317:uc010del.2,BC063466:uc002jfb.3,BC073870:uc002jez.3,NR_026903:uc002jfa.3
ANAPC1	0.160848	-0.0746854	4140.77	5089.53	4892.34	5426.62	1690.7	1655.13	1613.07	1563.96	BC005089:uc002ssh.3,NM_022662:uc002thi.3
ANAPC10	-0.114619	-0.0550516	499.78	601.38	470.06	547	63	62	60.32	60	AF132794:uc003ijv.4,AL080090:uc003iju.4,NM_014885:uc003ijw.4
ANAPC11	-0.243947	-0.591271	2448	2992.06	2146	2447.76	984	964	703	590	AK308091:uc010dih.1,BC104641:uc002kcb.1,NM_001002244:uc002kby.1,NM_001002245:uc002kca.1,NM_001002246:uc002kbw.1,NM_001002247:uc002kbz.1,NM_001002248:uc002kbx.1,NM_001002249:uc002kcc.1,NM_016476:uc002kbv.1
ANAPC13	0.531117	0.132231	2017.95	2289.72	2991.85	3232.94	439	346	437	423.35	NM_001242374:uc003eqk.4,NM_001242375:uc003eqj.3,NM_015391:uc003eqi.3
ANAPC16	-0.226941	-0.158199	1606.52	1868.17	1376.35	1592.58	1057.33	988.18	964.11	868.96	AX746749:uc021psn.1,NM_001242546:uc001jsw.3,NM_001242547:uc021psp.1,NM_001242548:uc021pss.1,NM_173473:uc001jsv.3,NR_038391:uc021psq.1,NR_038392:uc021psr.1
ANAPC2	0.0061247	-0.881252	1518.99	1877.54	1645.99	1764.99	554.62	655.63	322	335.04	AK296204:uc011mer.1,BC001579:uc004clq.1,NM_013366:uc004clr.1
ANAPC4	-0.0276208	0	1416.16	1654	1418.94	1593	256	266	273	249	AK001881:uc003grq.3,AK023597:uc003grp.3,AY429517:uc010iet.1,AY429518:uc010ieu.1,NM_013367:uc003gro.3
ANAPC5	-0.0872731	-0.100431	4130.72	4691.47	3882.26	4422.07	1761	1642.95	1595	1580.05	AK294139:uc010szv.2,AK301197:uc010szu.2,BC003095:uc001uaf.3,BC045686:uc001uae.3,NM_001137559:uc001uah.3,NM_016237:uc001uag.3
ANAPC7	-0.804735	0.139655	3031.93	3669.94	1785.7	2050.9	881	772.95	921	901.06	NM_001137664:uc001tqp.4,NM_016238:uc001tqo.2
ANG	1.23303	-1.11457	25.83	23.2	51.6	63.65	82.87	92.78	47.37	33.75	CCDS9554:uc021rok.1,NM_001097577:uc001vxz.3,NM_001145:uc001vxw.4
ANGEL1	0.466501	-0.27711	1168.01	1433.01	1721.98	1871.99	257	258	201	224	NM_015305:uc001xsv.3
ANGEL2	0.354064	0.0781341	735.89	826.76	943.49	1053.82	414.91	364.04	406.45	415.85	AK294479:uc010ptp.2,AK299208:uc010pto.2,AK299365:uc010ptq.2,AY468376:uc001hkb.3,BC047469:uc001hka.3,NM_144567:uc001hjz.3
ANGPT1	-2.07492	0.522211	355.14	417.1	93.21	90.08	17.94	9	17	21.69	AK300319:uc011lhv.2,BC029406:uc003ymp.4,NM_001146:uc003ymn.3,NM_001199859:uc003ymo.3
ANGPT2	0.10315	0.633488	12.49	14.09	13.74	14.81	11.61	5.93	8.27	18.94	AK310171:uc003wql.4,NM_001118887:uc003wqk.4,NM_001118888:uc010lri.3,NM_001147:uc003wqj.4
ANGPT4	3		0	1	3	5	0	0	4	5	AK304756:uc010zpn.2,NM_015985:uc002wei.3
ANGPTL1	-1		4	0	0	2	0	0	0	0	AK300218:uc010pnc.1,BC050640:uc001gmb.3,NM_004673:uc001gma.3
ANGPTL2	1.926		12	18	55	59	0	1	0	0	AK074726:uc010mxg.1,NM_012098:uc004bqr.1
ANGPTL4	-1.02975	-0.315732	210	182	97	95	308	389	307	253	AK303269:uc010xkc.1,NM_001039667:uc002mjr.1,NM_139314:uc002mjq.1
ANGPTL5	1		0	1	1	1	0	0	0	0	NM_178127:uc001pgl.3
ANGPTL6	2.17909	-0.350497	1.2	3.68	13.37	8.73	27	24	17	23	AY358276:uc002mmx.2,NM_031917:uc002mmy.1
ANK1	0.426898	-1.1587	104	108	140	145	59	37	25	18	AK126647:uc003xoh.3,BC007930:uc011lcl.2,NM_000037:uc003xoi.3,NM_001142445:uc003xoc.3,NM_001142446:uc003xom.3,NM_020475:uc003xoj.3,NM_020476:uc003xok.3,NM_020477:uc003xol.3,NM_020478:uc003xod.3,NM_020480:uc003xof.3
ANK2	1.12359	7.61839	347	329	665.93	807	1	1	203	190	AK294720:uc011cgc.2,AK299767:uc011cgb.1,AK299815:uc003ibc.2,BC125236:uc003ibh.4,BX538132:uc003ibg.4,DQ925692:uc010ims.3,DQ925693:uc010imr.3,NM_001127493:uc003ibd.4,NM_001148:uc003ibe.4,NM_020977:uc003ibf.4
ANK3	-1.00267	-1.12813	2015.06	2393.47	1002.74	1197.45	10.06	12.65	4.96	5.43	AB209308:uc001jlb.1,AK126851:uc001jkx.3,AK292927:uc009xpa.3,AX747500:uc001jkv.3,EF139850:uc009xpc.1,EF139851:uc009xpb.1,NM_001149:uc001jkw.3,NM_001204403:uc001jkz.4,NM_001204404:uc010qih.2,NM_020987:uc001jky.3,U43965:uc001jla.1,U43965:uc001jlc.1
ANKAR	0.486738	0.333535	57.86	42.67	73.87	67	16.95	14	21	18	AJ605761:uc002uqy.2,AK058144:uc002uqx.2,AK098551:uc002uqv.1,BC047413:uc002uqu.3,NM_144708:uc002uqw.2
ANKDD1A	1.24045	0.0103842	88.06	112.15	246.11	226.93	67.88	76.09	72	73.01	AK075298:uc002anz.3,AK098736:uc002any.3,BC027350:uc002aob.3,BC101273:uc010bha.3,BC101276:uc002aoc.3,BC141931:uc002anx.1,NM_182703:uc002aoa.3
ANKFN1	1.58496		0	1	2	1	0	0	0	0	NM_153228:uc002iun.1
ANKFY1	0.0943316	-0.291067	1521	1838	1695.01	1890.96	1613	1632.99	1349.94	1303	AB037360:uc002fxp.3,AB462945:uc002fxn.3,AK025483:uc002fxq.1,AK057047:uc010ckp.3,AK302712:uc010vrz.2,NM_016376:uc002fxo.3,NM_020740:uc002fxr.3
ANKH	3.57849	0.162441	152.76	145.25	1657.66	1902.44	303.41	312.05	362.35	326.46	NM_054027:uc003jfm.4
ANKHD1	0.0921076	-0.0870881	2100.07	2357.49	2408.14	2343.29	824.38	732.32	720.81	744.7	AK000295:uc003lft.1,AK024056:uc003lfv.1,AK074173:uc003lfq.2,AY070436:uc003lfu.1,BC073958:uc003lfw.3,JF432842:uc010jfl.3,NM_001197030:uc010jfk.3,NM_017747:uc003lfr.3,NM_017978:uc003lfp.3,NM_024668:uc003lfo.3
ANKHD1-EIF4EBP3	1.16758	0.190883	387.66	510.38	665.76	1351.55	522.59	529.99	576.19	625.29	AK125734:uc003lfx.1,BC144623:uc011czh.1,NM_020690:uc003lfs.2
ANKIB1	0.63956	0.176686	2891.31	3323.72	4463.03	5219.08	986	908.01	1056.84	1083.93	BC041643:uc010lew.1,NM_019004:uc003ulw.2
ANKK1	3.81967		0	1	5.12	9	0	0	0	1	NM_178510:uc001pny.3
ANKLE1	0.984715	0.379465	63.94	75.54	133.02	143	21.22	23.02	29.75	27.8	AK299977:uc010xpn.1,AK303628:uc010xpm.1,AX747681:uc010eao.1,BC119015:uc002nfz.2,BC125274:uc002nfy.2,NM_152363:uc002nga.2
ANKLE2	0.558289	0.483787	4520.04	5490.27	6912.85	7827.55	1155	1109	1586	1580	AK293028:uc009zyw.1,BC050995:uc001uky.3,NM_015114:uc001ukx.2
ANKMY1	-0.509831	0.204223	314.93	411.92	247.39	263.08	139.25	135.04	154	162	AK056511:uc010fze.2,AK314534:uc010fzd.1,AL136618:uc002vze.3,BC036111:uc002vzb.1,BC041887:uc002vzf.3,BC073146:uc002vzc.1,CR936759:uc002vzd.1,NM_016552:uc002vyz.1,NM_017844:uc002vza.1
ANKMY2	0.962868	0.0874628	383.08	466	793.97	861.04	223	225	221	255	AK001740:uc010ktz.3,NM_020319:uc003sti.3
ANKRA2	1.24483	-0.226911	336	337.01	797.97	797	99	80.06	83	70	NM_023039:uc003kcu.2
ANKRD1	2.43296	-3.71567	1	4	18	9	222	159	13	16	NM_014391:uc001khe.1
ANKRD10	0.0582006	-0.188318	1053.65	1212.52	1127.46	1232	301.08	315.73	241.7	299.63	AK095763:uc001vrm.3,BC001727:uc001vro.1,NM_017664:uc001vrn.3
ANKRD11	0.264641	0.0817464	7125.08	8733.68	8735.92	10315.8	2393.38	2362.67	2515.78	2517.54	AK025964:uc002fnb.1,AK125549:uc002fnf.1,AY533563:uc002fmy.1,BC025283:uc002fnd.3,BC041059:uc002fne.3,BC069013:uc002fnc.1,BC088729:uc002fng.1,NM_013275:uc002fmx.1
ANKRD12	0.186876	0.227035	2428.32	2807.24	2763.06	3196.56	282.2	269.65	323.05	322.85	AB075493:uc010dkx.1,BC057225:uc010wzn.2,NM_001083625:uc002knw.3,NM_001204056:uc002knx.3,NM_015208:uc002knv.3
ANKRD13A	0.800102	0.982582	1073.31	1300.33	1907.95	2225.09	282.39	289.26	539.71	589.87	AF155103:uc001tpy.3,AK095130:uc001tqa.3,AK130522:uc001tpz.3,AK302535:uc010sxw.2,AK308923:uc009zvl.1,BC057817:uc009zvm.2,NM_033121:uc001tpx.3
ANKRD13B	1.16618	-0.646485	346	460	851.94	956.86	239	276	173	156	BC032554:uc002hej.3,BC062597:uc002heh.3,NM_152345:uc002hei.3
ANKRD13C	-0.670115	0.217206	2016.38	2333.88	1237.95	1496	191	192	222.23	223	AL136717:uc009wbk.3,BC042365:uc001dey.4,NM_030816:uc001dex.4
ANKRD13D	0.13632	0.358637	853.13	1037.93	1016.53	1061.93	245.44	227.18	299	307	AK027313:uc001okh.2,AK057681:uc001okg.2,AK126438:uc001oke.2,BC044239:uc001oki.2,NM_207354:uc001okd.2,NR_030767:uc001okc.2
ANKRD16	-0.845441	-0.155323	131.61	141.38	69.44	82.49	98.88	115.29	99.33	92.98	BC067892:uc009xie.3,NM_001009941:uc009xif.3,NM_001009943:uc001iiq.3,NM_019046:uc010qat.2
ANKRD17	0.152645	0.0816138	8734.98	10312.4	9737.91	11435.3	1140	1128	1195	1205	AB014597:uc003hgr.3,AK299046:uc011cbd.1,BX648035:uc003hgo.3,NM_032217:uc003hgp.3,NM_198889:uc003hgq.3
ANKRD18A	-0.769047	-0.79991	186.39	235.13	113.55	133.8	198.93	175.54	93.15	121.94	AX747892:uc004abb.1,AY550933:uc010mmd.1,BC044950:uc004abf.1,BC056266:uc010mme.3,BC131497:uc010mmc.1,NM_147195:uc004abg.4
ANKRD18B	-0.0831101	-0.322381	30.91	39.83	27.01	39.77	96.89	94.32	66.89	86.03	NM_001244752:uc010mjw.2
ANKRD18DP	1.46868	0.823677	5	8	16	19.98	1.13	0	1	1	BC053879:uc010iat.2,NR_003291:uc003fyx.3
ANKRD19P	0.362063	0.294076	19.86	14.95	22.62	22.12	1843.47	1905.99	2345.03	2252.18	BC028712:uc004asr.4,BC171729:uc011lua.1,NR_026868:uc004ass.2
ANKRD2	-3	-2.469	9	15	1	2	116	111	23	18	NM_001129981:uc009xvu.3,NM_020349:uc001knw.3
ANKRD20A1	0.571173	0.808372	45.35	55.92	73.5	76.96	9.64	6.56	13.9	14.47	BC140809:uc010mnn.3
ANKRD20A11P	0.501924	-0.65621	29.32	35.52	38.01	53.81	7	8.98	4	6.14	BC063278:uc002yjj.4,NR_027270:uc002yji.2
ANKRD20A2	0.618983	-0.708718	116.75	125.34	180.12	191.68	5.61	15.8	12.02	1.08	BC140809:uc010mmv.3,CR936649:uc010fhq.2,NM_001012421:uc004acw.1
ANKRD20A3	-1.91159		0	22.31	0	5.93	0	0.41	0	0	BC171793:uc010mna.1,NM_001012419:uc004acd.3,NM_001012419:uc004aeu.3
ANKRD20A4	1.14419	-0.930978	11.46	13.18	23.6	30.86	14.54	6.07	2.54	8.27	AK307323:uc010mnw.1,NM_001098805:uc004afn.3
ANKRD20A5P	-0.202163	-1.60989	124.37	138.95	120.67	108.22	65.74	62.67	18.11	23.96	AX747360:uc002ksv.2,BC127726:uc010xag.2,NR_040113:uc002ksw.2
ANKRD20A8P	1.04281	-1.52011	8.55	3.57	13.68	11.29	5.5	4.94	2.54	1.1	NR_003366:uc010fhp.3
ANKRD20A9P	-0.252523	0.139669	944.83	1095.8	768.13	944.83	205.46	220.6	222.02	247.35	NR_027995:uc010tcj.1
ANKRD22	-2.63014	0	374	437	63	68	3	10	9	4	NM_144590:uc001kfj.4
ANKRD23	-0.17128	0.14543	84	113.06	86	89	33	33	39	34	AX747600:uc002sxc.3,AY196212:uc002sxb.3,NM_144994:uc002sxa.3
ANKRD24	1.38427	-2.9386	35	42	94	107	11	12	2	1	AB075861:uc002lzt.2,BC028236:uc002lzs.2,NM_133475:uc010dtt.1
ANKRD26	0.364248	0.0598764	396.94	468	494	619.36	218	207	192.01	251	AB384103:uc001ith.2,BC130453:uc001itg.2,NM_014915:uc009xku.1
ANKRD26P1	0	0	2	2	1	3	0	1	0	1	CR749347:uc010cbd.2,NR_026556:uc002eeb.3
ANKRD27	0.693076	-0.0139155	1716.06	2031.84	2845.28	3214.05	923	898	916.93	886.59	AF447882:uc002nto.1,NM_032139:uc002ntn.1
ANKRD28	0.859161	-0.168362	2505.7	2733.55	4382.05	5121.86	1172.35	1003.1	907.06	1028.77	AB002377:uc003cak.1,AK295813:uc011awa.1,AK299540:uc011avy.1,BC048975:uc003cao.3,BC113868:uc003cal.1,BC114476:uc003cam.2,NM_001195098:uc011avz.1,NM_001195099:uc003cai.1,NM_015199:uc003caj.1
ANKRD29	-0.358192	-1.03726	57	84	41	69	168	185	83	89	AK057782:uc002kuo.3,NM_173505:uc002kun.3
ANKRD30A	-0.530187		12.05	17.28	5.83	14.48	0	1	0	0	CCDS7193:uc021ppc.1,NM_052997:uc001iza.1
ANKRD30B	-0.588459	-0.0835	29.03	41.19	18.73	27.97	2.71	1.38	0	3.86	AK294693:uc010xal.1,BC028407:uc010xak.2,CCDS54182:uc021uhy.1,NM_001145029:uc010dlo.2
ANKRD30BL	0.468216	0.90766	31.92	22.41	35.18	39.98	3	2	5.37	4.01	NR_027019:uc002tti.3,NR_027020:uc002ttj.3
ANKRD30BP2	0.31084	-1.39815	88.97	105.64	108.35	133.05	7.09	15.84	4.82	3.88	BC036510:uc002yiy.3,NR_026916:uc002yja.4
ANKRD31	-0.549834	1.58496	62	80	47	50	3	1	6	6	NM_001164443:uc003kdo.2
ANKRD32	-0.0455423	0.0447179	1171	1435	1121.99	1403.03	295	245	272	285	AK297452:uc011cul.1,BC063674:uc003kks.3,NM_032290:uc003kkr.4
ANKRD33B	0.0439817	-1.73123	299.8	373.43	329.9	364.17	1135	1126	330	351	NM_001164440:uc021xwp.1
ANKRD34A	1.58946	0.387023	84	89	247.62	273	7	6	10	7	CCDS30829:uc021ouy.1,NM_001039888:uc001enq.1
ANKRD34B		0.321928	0	0	0	1	1	3	3	2	BC137442:uc010jan.3,BC142957:uc010jam.3,CCDS34194:uc021yax.1,NM_001004441:uc003kgw.3
ANKRD35	-3.32193		13	7	0	2	0	0	0	0	AK296861:uc010oyx.1,NM_144698:uc001eob.1
ANKRD36	0.446327	0.571768	604.88	724.2	890.63	920.33	224.21	218.46	298.34	359.62	AK056042:uc002sxt.1,AK304740:uc010yuz.1,AK307629:uc010fic.2,BC046186:uc002sxn.2,BC128262:uc002sxo.2,BC128517:uc002sxq.2,BC128517:uc021vlk.1,BC146835:uc002sxr.1,BX647769:uc002sxp.3,NM_001164315:uc010yva.2
ANKRD36B	0.635824	0.553355	267.32	311.04	382.45	516.22	72.47	49.2	86.81	91.74	AF543495:uc010yvd.1,AK056042:uc002sxx.1,AK074570:uc010yve.1,BC017427:uc010fif.2,BC125133:uc010fid.1,NM_025190:uc010yvc.1
ANKRD36BP1	-0.786645	-0.526793	488	514	261.85	319	141	130	81.02	107.08	NR_026844:uc010plo.2
ANKRD36BP2	1.14414	1.59087	54.6	72.41	127.29	153.42	5	12.07	23	28.42	AK097649:uc010fhi.1,AL137717:uc010fhf.3,BX648045:uc010fhh.3,NR_015424:uc010fhg.3
ANKRD37	0.645532	0.706269	51.44	72.48	92.99	100.86	16	22	27	35	AK303243:uc011cks.2,NM_181726:uc003ixm.3
ANKRD39	-0.31886	-0.0816138	383	439	285	374	119	81	88	101	NM_016466:uc002sxd.4
ANKRD40	-0.214844	-0.0875026	2346.57	2965.71	2142.89	2434.38	1182.19	1129.13	1086.65	1088.65	NM_052855:uc002iso.3
ANKRD42	0.214323	-0.408892	577.69	735.75	742.16	781.64	144.32	135.22	112.29	98.26	BC045621:uc009yvi.2,BC171752:uc010rsv.1,DQ508815:uc001paa.3,EF041819:uc001pab.1,NM_182603:uc001ozz.1
ANKRD44	1.24617	0.357002	181.27	191.41	380.53	503.51	81.98	73.49	103.58	95.54	AK124039:uc002uud.2,AK301209:uc010zgw.2,AL133087:uc002utz.4,BC016985:uc002uub.3,CCDS33355:uc021vuk.1,NM_001195144:uc021vuj.1,NM_153697:uc002uuc.3
ANKRD45	1.28643	0.118936	34.16	30.43	71.78	85.77	10.45	9.1	12.29	8.94	BC094694:uc001gjb.4,NM_198493:uc001gja.1
ANKRD46	0.598566	-0.595938	530.17	644.33	816	962.44	84.26	82	49	61	AK095235:uc003yjp.1,BC035087:uc003yjn.1,BC050396:uc003yjm.3,NM_198401:uc003yjo.1
ANKRD49	-0.4628	0.457874	608.33	676	463.88	468	81.98	68	110	96	AK057696:uc001pey.3,AL833977:uc001pex.3,NM_017704:uc001pew.3
ANKRD5	-0.731584	-1.00604	1001	1160.92	628	674	381.06	375	185	191.45	BC028189:uc010gbz.3,NM_022096:uc002wno.3,NM_198798:uc002wnp.3
ANKRD50	0.307984	0.574236	2963.78	3537.79	3736.5	4312.29	348	327	511	494	NM_001167882:uc011cgo.2,NM_020337:uc010inw.3
ANKRD52	-0.528477	-0.098792	7406.19	9168.87	5329.31	6161.95	2820	2722.76	2503	2672.91	AK098479:uc001skn.1,NM_173595:uc001skm.4
ANKRD53	-0.415037		1	3	2	1	0	0	0	1	NM_001115116:uc002shl.4,NM_024933:uc002shk.4
ANKRD54	-0.473909	-0.337761	650.13	916.29	496	631.84	247	255.99	191	207	NM_138797:uc003auc.3,NR_036556:uc003aud.3
ANKRD55	0.584963	-1	0	2	3	0	1	3	1	1	BC106915:uc003jqt.3,NM_024669:uc003jqu.3
ANKRD6	0.638412	0.301002	143.77	163.48	226.91	251.36	53	72	74	80	AK092235:uc003pnj.4,NM_001242809:uc003pni.4,NM_001242811:uc011dzy.2,NM_001242813:uc003pnf.4,NM_001242814:uc010kcd.3,NM_014942:uc003pne.4
ANKRD62	1.05851	-0.0216633	10.92	25.2	31.64	43.59	16.85	10.66	14.31	12.79	BX648696:uc002kqr.3,BX649021:uc002kqs.3
ANKRD63	1	2.32193	1	1	2	2	1	0	2	3	NM_001190479:uc021sjf.1
ANKRD65	0.41091	2.09192	22	14.75	25	23.86	1.9	0	4.1	4	NM_001145210:uc010nyo.2,NM_001243535:uc001afq.3,NM_001243536:uc001afp.3
ANKRD7	1.43296	2	6	4	11	16	1	1	7	1	NM_019644:uc003vji.3
ANKRD9	-1.02459	-0.172639	146	151	67	78.99	56	77	61	57	AK291868:uc001yma.1,BC015422:uc001ylx.1,CCDS9973:uc021sec.1,NM_152326:uc001ylz.1
ANKS1A	0.29345	-0.16204	1675	1969.01	2095	2370.98	302	291	270	260	BC031934:uc010jvp.2,BC144341:uc011dst.2,EF491787:uc010jvq.1,EF491810:uc010jvr.1,NM_015245:uc003ojx.4
ANKS1B	1.50552	0.846368	9.24	12.41	29.31	32.16	37	27	59	56.07	AK124453:uc009ztt.1,AK295988:uc010svf.2,AY283057:uc001tgf.2,BC091512:uc001tgk.3,NM_001204065:uc010sve.2,NM_001204066:uc001tgg.4,NM_001204067:uc010svg.2,NM_001204068:uc009zts.2,NM_001204069:uc009ztr.3,NM_001204070:uc001tgj.3,NM_001204079:uc009ztp.3,NM_001204080:uc001tgh.4,NM_001204081:uc010svd.2,NM_020140:uc001tgd.2,NM_152788:uc001tge.2,NM_181670:uc001tgi.3
ANKS3	-0.118027	-0.063052	375.11	469.16	366.4	411.55	333.33	304.37	315.7	294.73	AB075857:uc002cxi.2,AK056907:uc002cxh.2,AK123371:uc002cxm.3,AK301683:uc010uxs.2,BC032314:uc010uxr.2,BC050387:uc002cxk.3,NM_001242929:uc021tck.1,NM_133450:uc002cxj.2,NR_040252:uc021tcj.1
ANKS4B	1.34038	-2.8482	10.6	8.04	27.35	19.85	44.04	56.27	7.06	6.87	NM_145865:uc010bwp.1
ANKS6	0.616632	-0.650827	1752.19	2068.95	2749	3109.92	582.01	573.56	360	376	AK094247:uc004ayv.2,AK126614:uc004ayx.2,AK127702:uc004ayy.2,CR749472:uc004ayt.3,NM_173551:uc004ayu.3
ANKZF1	0.940202	0.331338	2029.46	2258.78	3946.56	4281.7	284.35	259.69	351.68	332.82	AK098282:uc002vkj.1,AK303077:uc010zkv.1,AK303537:uc010zkw.1,BC028334:uc002vkh.3,NM_001042410:uc002vki.3,NM_018089:uc002vkg.3
ANLN	-1.44987	0.461793	19916	23430.4	7220	8647.13	2592.96	2533.37	3444.46	3615.79	AK291254:uc010kxe.3,AK299803:uc011kaz.2,BC070066:uc003tfg.3,NM_018685:uc003tff.3
ANO1	-2.20022	-1.16993	1473.05	1684	325	361.99	2	7	2	2	AK097619:uc001opk.1,AK303971:uc010rql.1,BC027590:uc010rqk.2,NM_018043:uc001opj.3,NR_030691:uc001opl.2
ANO10	0.512227	0.246577	422.99	542.43	661	715.93	365	332.09	402.02	425	NM_001204831:uc011azs.2,NM_001204832:uc003cmw.3,NM_001204833:uc011azt.2,NM_001204834:uc010hil.3,NM_018075:uc003cmv.3
ANO3	4.44294		3	1	43	44	0	0	0	0	AK295816:uc010rdt.2,AK302659:uc010rds.2,AK304781:uc010rdr.2,NM_031418:uc001mqt.4
ANO4	1.60178		22	34.01	84	86	0	0	34	32	AK293810:uc010svm.1,AK302962:uc010svl.1,AX747621:uc001thy.2,BC109308:uc001thx.2,NM_178826:uc001thw.2
ANO5		-0.933974	0	0	0	1	185	143	88.68	83	NM_001142649:uc001mqj.2,NM_213599:uc001mqi.2
ANO6	0.928525	0.104988	3967.17	4579.3	7613.95	8652.79	1943.32	1775.03	2061.01	1938.02	NM_001025356:uc001roo.3,NM_001142678:uc010slg.2,NM_001142679:uc010sld.1,NM_001142680:uc010sle.1,NM_001204803:uc010slf.2
ANO7	0.0291463	0.0430687	98	98	94	106	14	19	20	14	NM_001001666:uc002waw.3,NM_001001891:uc002wax.2
ANO8	0.67565	-0.165982	182	213	291.94	339	116	164	130	119.57	BC037307:uc010eap.2,NM_020959:uc002ngf.2
ANO9	-0.0830956	-2	116	152	117	136	1	3	1	0	AK096874:uc001lph.2,BC144415:uc010qvv.1,NM_001012302:uc001lpi.2
ANP32A	-0.556957	0.227111	11119.7	13183.3	7604.87	8914.71	2393.11	2347.91	2771.13	2778.18	NM_006305:uc002arl.3
ANP32A-IT1	0.426962	-0.106661	39.8	48.76	50.65	68.41	23.08	20.56	15.09	25.44	NR_026808:uc010uka.1
ANP32AP1	0.729352		1.43	1.61	4.04	1	0	0	0	1.01	NR_003144:uc001ziy.3
ANP32B	-0.133688	-0.181368	15450.9	18645.7	14593.1	16485.8	2756.96	2491	2312	2316	NM_006401:uc004aya.3
ANP32E	-0.3881	0.537521	13663.9	16250.2	10825	12033.3	1422	1382	2104.09	1965.85	AK303333:uc010pbt.2,AK303333:uc010pbw.1,AL833660:uc001etv.4,NM_001136478:uc010pbv.2,NM_001136479:uc010pbu.2,NM_030920:uc001etw.3
ANPEP	4.22239	-2.99214	2	1	28	28	74	109	13	10	NM_001150:uc002bop.4
ANTXR1		-0.136024	0	0	97	137	11465.3	11258.4	10473.8	10205.3	AK001463:uc002sfd.2,NM_018153:uc002sfe.3,NM_032208:uc002sfg.3,NM_053034:uc002sff.3
ANTXR2	-0.281377	3.40599	6746.91	7829.72	5532.29	6461.44	9	11	108	104	AK055636:uc003hlx.1,AY040326:uc010ijn.3,NM_001145794:uc003hlz.4,NM_058172:uc003hly.4
ANTXRL		-1	0	0	3	1	4	2	2	1	NR_003601:uc001jel.2
ANXA1	-0.327533	-0.144881	22291.1	25232.3	17534.9	20336.4	11966	11244.2	10665.6	10327	AK074480:uc004ajg.1,NM_000700:uc004ajf.1
ANXA10	0.640458	2	16	18	29	24	9	7	35	29	AY626137:uc003irn.3,NM_007193:uc003irm.3
ANXA11	-0.415088	0.244646	2958.12	3510.08	2289.98	2561	2151.09	2306.66	2684.01	2597.54	AK056107:uc001kbu.1,AK126287:uc001kbq.1,AK300509:uc010qlx.1,AK301047:uc010qly.1,NM_001157:uc001kbt.1,NM_145868:uc001kbs.1,NM_145869:uc001kbr.1
ANXA13		-5.57491	0	0	0	0	80	63	3	0	NM_001003954:uc003yqt.3,NM_004306:uc003yqu.3
ANXA2	-0.610058	0.0737656	89504.1	98607.5	57171.4	66073.8	39145.8	36748.6	40772.1	39103.8	AK297923:uc010uhd.2,AK309956:uc010bgj.3,NM_001002857:uc002agk.3,NM_001002858:uc002agm.3,NM_001136015:uc002agn.3,NM_004039:uc002agl.3,NR_003573:uc010mjx.3
ANXA2P1	-0.228746	0.328761	51.08	85.46	61.01	55.51	11.72	11.45	14.25	14.85	NR_001562:uc003inj.2
ANXA2P3	-0.379782	-0.323779	38.48	45.6	30.47	34.15	9.84	19.41	8.43	14.94	NR_001446:uc009xpm.1
ANXA3	-2.77955	-0.0789266	4745.57	5768.31	759	772.21	936	886	875	850	NM_005139:uc003hld.3
ANXA4	-0.218068	-0.623586	1248.44	1385	1076	1188.01	3940.93	3785.54	2563	2451.91	AK293177:uc010yqo.2,AK293396:uc002sfs.4,AK303960:uc010yqn.1,NM_001153:uc002sfr.4
ANXA5	0.0545196	0.534385	17316.3	20114.3	17755.9	21116.2	2165	2060	3146.18	2972.99	BC001429:uc003idu.4,NM_001154:uc003idv.4
ANXA6	3.84711	1.44584	236.63	281.94	3481.94	3980.86	691.99	727.33	1935	1931.54	AK130077:uc003lto.2,NM_001155:uc003ltl.2,NM_001193544:uc011dcp.2
ANXA7	-0.222586	-0.132812	2974.48	3651.07	2625.3	3052.98	1578	1496.99	1451.74	1352.81	AK300086:uc010qki.1,AK307772:uc009xrf.1,AK309141:uc009xre.3,NM_001156:uc001jua.2,NM_004034:uc001jtz.2
ANXA8		1.99693	0	0	35.11	34.62	128.58	150.41	533.35	580.24	AK296976:uc010qfv.1,AK296976:uc010qgf.1,AK300139:uc010qgh.2,AK300158:uc010qft.2,AK300158:uc010qgg.2,BC021910:uc001jed.4,BC029890:uc001jew.2
ANXA8L1	1.91973	3.2722	42	39.95	139.03	171.03	219.28	191.36	2129.57	1837.7	AK300139:uc010qfr.2,CU679126:uc010qfu.1,CU679126:uc021ppw.1,NM_001098845:uc001jeh.3,NM_001098845:uc001jev.3
ANXA8L2	4.49964	1.98513	1	4.05	54.86	59.38	785.95	767.6	3008.27	3142.19	AK296573:uc010qfs.2,AK296573:uc010qgi.2,AK300191:uc010qgb.2,AK307182:uc009xnh.1,BC008813:uc001jen.3,BC029890:uc001jeo.2,NM_001630:uc001jem.3
ANXA9	-2.38157	-2.08746	247	300.16	51	54	32	19	9	3	NM_003568:uc001ewa.2
AOAH	-0.849596		77.46	84.99	35.15	55	0	0	1	1	NM_001177506:uc022abu.1,NM_001177507:uc011kba.2,NM_001637:uc003tfh.4
AOC2	0.958421	-0.612977	43	45	84	87	30	22	11	23	NM_001158:uc002ibt.3,NM_009590:uc002ibu.3
AOC3	1.26762	-2.02975	11	23	44.89	36.97	21	28	4	8	NM_003734:uc002ibv.3
AOC4	-0.716752		0	1.89	0	1.15	0	0	0	0	NR_002773:uc002ibw.1
AOX1	-0.280536	1.12312	209	272	172	224	80	78.39	172	173	AK297930:uc010zhf.2,AK307738:uc010fsu.3,NM_001159:uc002uvx.3
AOX2P	-4.08746		5	12	1	0	1	1	0	0	NR_001557:uc021vur.1
AP1AR	-0.255129	-0.293396	1795.58	2083	1497.91	1752	255	225	206	185.67	AK310787:uc010imm.1,NM_001128426:uc003iak.4,NM_018569:uc003iaj.4
AP1B1	-0.237709	-0.105715	5162.43	6122.53	4480	5090.67	776	795	743	717	AK299613:uc011ako.2,BX537680:uc003afh.3,NM_001127:uc003afj.3,NM_001166019:uc003afl.3,NM_145730:uc003afi.3
AP1G1	-0.180053	-0.0394139	5036.65	6111.96	4606.61	5233.94	1660.28	1539	1543.97	1569.09	AK055122:uc002faz.3,AK128078:uc002fbb.3,AK294546:uc010vmg.1,AK299630:uc010vmh.1,CCDS45522:uc021tky.1,NM_001030007:uc021tkz.1,NM_001128:uc010cgg.3
AP1G2	0.449315	-0.0475512	2628.61	2944.81	3615.91	3993.99	658	713.57	683.1	644	AK123354:uc001wkp.1,AK304682:uc010tnq.1,AK307696:uc010akt.3,AK310451:uc010aks.3,BC051833:uc001wkk.3,BX161425:uc001wkn.2,FW340082:uc010tnp.1,NM_003917:uc001wkl.2
AP1M1	0.560014	0.140611	1771.16	2102.56	2705.34	3005.62	709	716	786.88	784	AK297824:uc010xpd.1,NM_001130524:uc002ndv.2,NM_032493:uc002ndu.2
AP1M2	-2.70241	-1.21442	1703.95	1941.03	281	279	202.96	181.01	79.47	86	HQ447268:uc002mpd.3,NM_005498:uc002mpc.3
AP1S1	1.07527	0.0838073	1814.2	2083.95	3811.09	4402.77	646.98	565	658.46	626.01	NM_001283:uc003uxv.4
AP1S2	0.553446	1.34876	1877.17	2253.36	2785.26	3276.65	207	177	506	472.02	AK296135:uc011mis.1,AK299921:uc011mit.2,AK302908:uc011miu.1,AK312594:uc010nex.3,BX537780:uc004cxh.3,NM_003916:uc004cxi.3,NR_027408:uc010wot.1
AP1S3	-3.08132	-1.55619	2372.58	2742.32	273.82	330.5	693.72	719.46	228.61	251.94	AF393369:uc010fwx.2,AK025338:uc002vno.3,BC021898:uc010fww.3,NM_001039569:uc002vnn.3
AP2A1	0.855681	-0.320826	3579.34	4266.33	6795.34	7402.28	1581.14	1689.81	1371.14	1247.62	AK090661:uc002ppp.1,BC111754:uc010enj.1,BC111754:uc010enk.3,NM_014203:uc002ppn.3,NM_130787:uc002ppo.3
AP2A2	0.484226	-0.223394	997.09	1199.58	1435.32	1637.46	1198.02	1199.02	1074.01	979.17	AB209422:uc001lsu.1,AK027891:uc009yco.2,BC113832:uc009ycq.1,NM_001242837:uc001lst.2,NM_012305:uc001lss.3
AP2B1	-0.104067	-0.419302	18135	20810.3	16711.8	19523.2	6612.71	6164.99	4912.99	4642	AK292531:uc010ctv.3,AK301522:uc010wci.2,AK304126:uc010wcj.2,AY341427:uc002hjs.3,CR749392:uc002hjt.3,NM_001030006:uc002hjq.3,NM_001282:uc002hjr.3
AP2M1	0.753025	0.673782	12117.5	14844	21273.2	24165.7	2825.18	2727	4394	4463.11	AK297578:uc011bqz.2,AK300228:uc011bqy.2,CCDS43177:uc021xig.1,NM_001025205:uc003fmw.3,NM_004068:uc021xif.1
AP2S1	0.181827	0.285	3913.99	4686.01	4569.65	5185.5	1105	1097	1382.94	1300	NM_004069:uc002pft.1,NM_021575:uc002pfu.1
AP3B1	0.129581	-0.252488	2563.73	2980.78	2825.53	3240.03	1095.59	1110.98	950.11	902.19	NM_003664:uc003kfj.3
AP3B2	0.736966	0.152003	1	2	2	3	7	2	4	6	AK097827:uc010uog.2,AK294331:uc010uok.1,BC143342:uc010uoj.2,BC143346:uc010uoi.2,DQ092369:uc010bmp.3,NM_004644:uc010uoh.2
AP3D1	-0.257329	-0.0865357	5009.43	6176.67	4473.97	4884.72	1589.98	1637	1544.56	1494.55	AB384738:uc002lva.3,AK310099:uc010dsv.3,NM_001077523:uc002luy.3,NM_003938:uc002luz.3
AP3M1	0.225598	-0.170691	1875.31	2069.28	2142.87	2469.39	1129.43	1024.22	982.89	930.45	AK299352:uc010qla.2,BC067127:uc001jwf.3,NM_012095:uc001jwh.3,NM_207012:uc001jwg.3
AP3M2	-0.448978	0.0100147	1538	1878	1167.04	1335.39	316.9	274.56	308.67	286.91	BC021966:uc003xoq.2,BC056257:uc010lxe.3,NM_001134296:uc003xop.3,NM_006803:uc003xoo.3
AP3S1	0.662741	0.46939	4398.42	5278.52	7016.51	8302.93	472.93	456.66	654.95	632.09	BC012614:uc003krk.3,NM_001284:uc003krl.3
AP3S2	0.622462	-0.130803	2025.39	2175.44	2951.92	3515.26	918.97	806.05	813.81	761.69	NM_005829:uc002boq.4,NR_023361:uc010bns.3,NR_037582:uc002bor.4
AP4B1	0.820397	0.192624	480.79	586.28	871.93	1012.4	120.71	132.3	161.07	128.08	AK001045:uc001eea.1,AK057567:uc001eee.1,AK298037:uc010owq.2,AX748284:uc001eec.3,NM_001253852:uc001eeb.3,NM_001253853:uc010owp.2,NM_006594:uc001eed.3
AP4E1	-0.201062	-0.0715374	1082	1252.54	949.28	1081.56	571.2	510.52	470.1	559.29	AK297290:uc010ufi.2,AK308644:uc010bex.1,BC144025:uc010ufj.2,BC144030:uc010ufk.2,NM_001252127:uc021skz.1,NM_007347:uc001zyx.2
AP4M1	0.382073	0.308456	344.32	451.39	477.8	559.18	193.88	159	242	195	AK055686:uc003utf.4,AK296651:uc011kjh.2,AK304489:uc011kjg.1,AK315782:uc010lgl.1,BC018705:uc003utd.3,BX640759:uc003ute.4,NM_004722:uc003utb.4
AP4S1	-0.129506	-0.0336968	689.54	814.38	642.01	732.79	200.06	189.35	191.08	189.34	NM_001128126:uc001wqy.4,NM_001254726:uc010amh.3,NM_001254727:uc001wqx.4,NM_001254728:uc021rrz.1,NM_001254729:uc021rry.1,NM_007077:uc001wqw.4
APAF1	0.302586	0.694161	862.28	1006.73	1059.58	1245.57	387.85	347.25	556.98	632.37	AJ243107:uc009zto.3,NM_001160:uc001tga.3,NM_013229:uc001tfy.3,NM_181861:uc001tfz.3,NM_181868:uc001tgb.3,NM_181869:uc001tgc.3
APBA1	-0.160614	-0.906891	691.05	755.29	596	697.96	7	23	8	8	NM_001163:uc004ahh.2
APBA2	0.316967	0.282266	3.3	7.77	3.49	10.3	332.45	312.01	401.15	382.58	AK124794:uc001zcm.1,AK310413:uc010azj.2,BC007794:uc010uas.1,BC067118:uc010uat.2,NM_001130414:uc001zcl.3,NM_005503:uc001zck.3
APBA3	0.503048	-0.255494	194.99	222	282	308.96	129.98	141	122	105	BC008338:uc002lyo.1,NM_004886:uc002lyp.1
APBB1	4.67757	-0.008474	26	22	551.37	677	329	354	375	304	AK057752:uc001mcy.1,AK293554:uc010rae.1,AK293613:uc010rab.2,AK294495:uc010rah.1,AK295241:uc001mdd.3,AK297542:uc010rad.2,AK297550:uc010rag.1,AK309445:uc001mde.2,AK311091:uc009yfa.2,AK311101:uc009yey.2,AK311413:uc009yfb.2,NM_001164:uc001mdb.1,NM_145689:uc001mdc.1
APBB1IP		1.59234	0	0	0	0	35	32	96	106.03	AK308916:uc009xks.1,BC035636:uc001isr.3,NM_019043:uc001iss.3
APBB2	1.49641	1.29643	1256.56	1495.16	3545.48	4218.2	323.05	323.99	800.3	788.96	AK289838:uc010ifu.3,AK295974:uc011byt.1,NM_001166050:uc003gvl.3,NM_001166052:uc003gvk.3,NM_001166054:uc021xnt.1,NM_004307:uc003gvn.3,NM_173075:uc003gvm.3
APBB3	1.32745	0.401191	116	145	320	335	91	93	121.99	121	AB049618:uc010jfp.1,AB061224:uc003lgf.1,AB079687:uc010jfq.1,AK074885:uc003lgb.1,AK125244:uc003lgc.1,AK304824:uc011czi.1,AK307170:uc010jfr.1,CCDS4227:uc021yeg.1,CCDS4229:uc021yeh.1,NM_133172:uc003lgd.1,NM_133174:uc003lge.1
APC	-0.080518	0.0631711	1556.42	1786.31	1431.11	1730.17	535	507.01	553.6	535.05	AK309033:uc010jca.3,BC034955:uc010jbz.3,NM_000038:uc003kpy.4,NM_001127510:uc003kpz.4,NM_001127511:uc011cvt.2
APC2	1.07039	1.33581	21	39	50	76	57	63	140	162.9	AB012162:uc002lst.1,AJ012652:uc002lsu.1,BC020381:uc002lss.1,NM_005883:uc002lsr.1
APCDD1	-0.0506261		75	70	51	89	0	0	0	0	NM_153000:uc002kom.4
APCDD1L	6.66974		111	145	12088.6	13974.9	0	0	2	0	AK293299:uc010zzp.1,NM_153360:uc002xze.1
APEH	0.54574	-0.258809	2185.75	2501	3243.9	3597.67	997	1096.81	880.96	869	AK314962:uc010hkw.1,NM_001640:uc003cxf.3
APEX1	0.0434906	0.0985923	7066.96	8677.52	7502.53	8723.8	2162.98	2192	2390	2273	NM_001244249:uc021rnr.1,NM_001641:uc001vxg.3,NM_080648:uc001vxh.3,NM_080649:uc001vxi.3
APEX2	-0.824129	-0.352597	1410.02	1798.01	818	993.97	567.06	660	494	467	AK316186:uc011mom.2,NM_014481:uc004dtz.3
APH1A	-0.0809468	0.150177	8959.45	10582.5	8765.72	9710	1451	1485.86	1671	1588.05	NM_001077628:uc001ety.2,NM_001243771:uc010pby.2,NM_001243772:uc010pbx.2,NM_016022:uc001etz.2,NR_045033:uc010pbz.2
APH1B	2.22836	0.113657	85	81	371.88	406	271	278	309	285	AB197122:uc010bgq.3,NM_001145646:uc002amb.3,NM_031301:uc002ama.3
API5	-0.573111	0.0184692	3262	3769.02	2203	2523.01	1781.75	1617	1788.03	1654.51	AF229253:uc001mxg.3,NM_001142930:uc010rfh.1,NM_001142931:uc010rfi.1,NM_001243747:uc021qgi.1,NM_006595:uc001mxf.2,NR_024625:uc010rfg.1
APIP	0.26769	-0.0529745	514.08	607.91	602.51	748.23	267	260	251	257	AK302225:uc010reo.1,NM_015957:uc001mvs.2
APITD1	-1.15035	-0.240894	738.17	935.64	340.76	413.32	235.24	246.49	208.31	199.34	NM_199294:uc001are.3,NR_036462:uc021oge.1
APITD1-CORT	-1.34069	-0.683325	26.74	49.9	12.34	17.92	18.76	22.51	13.13	12.57	NM_001243768:uc021ogf.1,NM_198544:uc001arf.3,NM_199006:uc021ogd.1,NR_037187:uc021ogg.1
APLF	0.597563	0.520832	70	82	102	128	49	43	62	70	AK122915:uc002ser.1,AK308186:uc010fdf.2,BC030711:uc002seq.1,NM_173545:uc002sep.3
APLN	0.980371	2.77961	12	25	34	39	8	7	61	42	NM_017413:uc004eus.3
APLNR		-0.415037	0	0	9	13	2	2	0	3	NM_005161:uc001njo.3,NR_027991:uc001njn.4
APLP1	3.432	0.33022	127	153	1387.98	1634	700	824	991	924.98	AK092376:uc002ocg.3,AK297339:uc010xta.2,AK297640:uc010xsz.2,NM_001024807:uc002ocf.3,NM_005166:uc002oce.3
APLP2	-0.21348	0.660858	36135.2	43343.3	32233.1	36313.4	3433.74	3494.06	5565.9	5387.11	AK308932:uc009zcv.3,L23114:uc001qfv.3,NM_001142276:uc001qfp.3,NM_001142277:uc001qfq.3,NM_001142278:uc001qfs.3,NM_001243299:uc021qsg.1,NM_001642:uc010sby.2,NR_024515:uc001qfr.3,NR_024516:uc010sbz.2
APOA1	-0.263034	0	3	9	4	6	0	1	1	0	NM_000039:uc001ppv.1
APOA1BP	-0.436419	-0.262103	2919	3531.9	2261	2506	1166	1200	950.94	1022	AK294835:uc010php.1,BC056917:uc001fpi.3,BC100932:uc001fpk.3,NM_144772:uc001fph.3
APOA2	-1		3	1	2	0	0	0	0	0	AB106565:uc001fzb.1,NM_001643:uc001fzc.1
APOBEC2	3		1	0	5	3	2	0	0	0	AK308197:uc010jxf.3,NM_006789:uc003opl.3
APOBEC3A	-0.36057	-0.303754	12.23	23.81	15.55	12.52	12.76	12.68	8.85	11.76	BC144146:uc011aob.1,NM_001193289:uc011aoc.1,NM_145699:uc003awn.2
APOBEC3B	-2.12873	0.185672	766.76	932.67	192.22	196.37	278.39	309.61	336.27	332.49	BC053859:uc003awq.1,CU012951:uc003awp.1,NM_004900:uc003awo.1
APOBEC3C	0.201683	0.216125	491.04	499.1	522.01	616.69	288.02	288	350.11	319	NM_014508:uc003awr.3
APOBEC3D	0.438328	-0.0250818	53.48	57.58	61.84	88.65	65.6	44.64	52.4	55.94	BC082754:uc010gxu.3,BC153185:uc021wpq.1,CU012954:uc003awu.4,NM_152426:uc003awt.4
APOBEC3F	0.837883	0.448557	270.47	327.86	522.36	547.11	104.73	71.29	106.64	133.57	AK294810:uc011aog.1,NM_001006666:uc003awv.3,NM_145298:uc003aww.3
APOBEC3G	0.719924	0.24733	7.18	9	12.17	14.48	2	3.08	5	1.03	AK092614:uc003awy.3,JF262036:uc021wpr.1,NM_021822:uc003awx.3
APOBEC3H	0.152292		16	14	14.34	19	0	0	0	0	NM_001166002:uc021wpv.1,NM_001166003:uc021wpt.1,NM_001166004:uc021wps.1,NM_181773:uc021wpu.1
APOBEC4	1		0	1	1	1	0	0	0	0	CCDS1358:uc021pgc.1,NM_203454:uc001gqn.3
APOBR	6.21917	-1.32193	1	3	143	155	2	3	1	1	BC119788:uc010byg.2,NM_018690:uc002dqb.2
APOC1	1.32617	-3.50955	63	73	164	177	713	721.99	59	67	AK225971:uc002pad.1,BC055093:uc002pac.1,M27359:uc002paf.1,NM_001645:uc002pae.1
APOC1P1	-0.381478	-2.08236	3.83	3.96	2.98	3	3.03	5.44	1	1	NR_028412:uc021uvm.1,NR_028413:uc010eju.3,NR_028414:uc021uvl.1
APOC2	-1.65706	1.36729	60.7	83.52	22.96	22.77	4	5.33	12.39	11.68	BC065270:uc021uvn.1
APOD	-1.47393		11	14	3	6	0	2	0	0	AK294523:uc011bsx.1,NM_001647:uc003fur.2
APOE	0.80372	-2.20163	671	715.97	1127	1294.09	18	28	6	4	NM_000041:uc002pab.3
APOF	1.97486	0	0	2.75	6.37	4.44	0	2	1	1	NM_001638:uc001sle.1
APOH	-2.32193	-3.5502	5	0	0	1	42	40	5	2	NM_000042:uc002jfn.4
APOL1	-1.31389	2.80624	1756.46	1959.2	704.48	790.09	76.62	69.12	537.47	481.92	AF305428:uc021wom.1,AK296099:uc011amn.1,AK298053:uc011amo.2,AK309143:uc010gwx.3,NM_001136540:uc011amp.2,NM_001136541:uc011amq.2,NM_003661:uc003apf.3,NM_145343:uc003ape.3
APOL2	0.373984	2.71784	1022.86	1127.1	1339.21	1446.98	158.02	144.07	990.32	997.09	AK303978:uc011amm.2,NM_030882:uc003aoz.3,NM_145637:uc003apa.3
APOL3	-1.54384	1.58496	484	583	175	190.95	0	1	1	2	CCDS13924:uc021wol.1,NM_145640:uc003aot.3,NM_145641:uc003aou.3,NM_145642:uc003aov.3,NR_027833:uc003aor.3,NR_027834:uc003aoq.3,NR_027835:uc003aos.3
APOL4	0.403653	-0.349789	126.99	122.69	151.76	178.53	35.73	43.74	22.61	39.75	AK290466:uc010gww.3,BC006276:uc003aoy.3,NM_030643:uc003aow.3,NM_145660:uc003aox.3
APOL6	-0.685019	-0.415361	2591.8	2651.95	1477.87	1783.73	169.95	186.65	128.2	139.19	BC038950:uc003aod.3,NM_030641:uc003aoe.3
APOLD1	-0.358097	0.878277	233.51	275.8	197.55	199.81	7.35	13.29	21.37	16.57	NM_001130415:uc001rau.4,NM_030817:uc001raw.4
APOM	0.660514	1.35364	16	15	23	26	4	5	10	13	AF161454:uc003nvk.3,NM_019101:uc003nvl.3
APOO	-0.665112	-0.265887	550	600.07	343	382.28	212	198.01	168	173	NM_024122:uc004dax.3,NR_026545:uc004day.4
APOOL	-0.0934748	0.239493	1166.25	1358.24	1068.01	1298.1	310.88	284.1	356.33	346.09	BC107095:uc010nmp.3,NM_198450:uc004eem.3
APOPT1	-0.0599977	0.427822	779.41	956.47	783.01	882.16	214.69	204.92	289.48	274.98	NM_032374:uc010tyc.2
APP	0.484119	0.223927	28010.6	31528.9	38795.7	44484.1	5151.43	5350.63	6268.05	5997.39	AK295373:uc011acg.2,BC004369:uc011acj.2,NM_000484:uc002ylz.3,NM_001136016:uc010glk.3,NM_001136129:uc010glj.3,NM_001136130:uc011ach.2,NM_001136131:uc011aci.2,NM_001204301:uc021whz.1,NM_001204302:uc021wia.1,NM_001204303:uc021wib.1,NM_201413:uc002yma.3,NM_201414:uc002ymb.3
APPBP2	0.811412	0.0413425	2477.06	2800.67	4344.35	4917.69	517.14	510	524	533	AK307666:uc010ddl.1,NM_006380:uc002iys.1
APPL1	0.405462	0.0506636	1947.44	2219.91	2589.6	2930.11	695.86	681.26	726.24	700.1	AK299008:uc011bey.1,AK310716:uc010hnb.3,NM_012096:uc003dio.3
APPL2	0.8352	0.228095	1020	1142.62	1840.04	2018.3	509	501	597	586	AK310377:uc009zuq.3,BC028008:uc001tlg.1,NM_001251904:uc010swu.1,NM_001251905:uc010swt.2,NM_018171:uc001tlf.1
APRT	-0.817864	-0.257002	3815	4552.95	2176	2570.98	1220.99	1359	1145	1014	NM_000485:uc002flv.3,NM_001030018:uc002flw.3
APTX	-0.14766	-0.255323	806	1007	772.63	863.99	377	332	295	299	AJ565850:uc003zsc.2,AJ565855:uc003zsa.1,AY302067:uc003zrm.3,AY302068:uc003zrj.3,AY302069:uc003zrl.3,AY302070:uc011lns.2,BC032650:uc003zrn.3,CCDS47956:uc022bfi.1,CCDS6532:uc022bfj.1,NM_001195248:uc003zry.3,NM_001195249:uc003zro.3,NM_001195250:uc003zru.3,NM_001195251:uc003zrx.3,NM_001195252:uc003zrw.3,NM_001195254:uc003zrr.3,NM_175069:uc003zrv.3,NM_175073:uc003zrs.3,NR_036576:uc003zrt.3,NR_036577:u…
AQP1	2.912	0.628031	98	98	707	768.22	6	5	9	8	AK304075:uc011kac.1,NM_001185060:uc010kwf.1,NM_001185061:uc010kwh.1,NM_001185062:uc022abh.1,NM_198098:uc003tbv.2
AQP11	-0.140863	-0.625152	70	59	63	54	48	43	32	27	AK311096:uc009yuu.3,NM_173039:uc001oyj.3
AQP3	-0.305409	-2.88264	72.65	88	59	71	25	34	2	6	AJ493597:uc010mju.3,AK095363:uc003zsv.2,NM_004925:uc003zsx.3
AQP4	1.87447		3	0	6	5	0	0	0	0	NM_001650:uc002kwa.3,NM_004028:uc002kvz.3
AQP6	0.103131	0.489573	31.13	35.4	32.18	39.28	16.5	21.22	24.55	28.41	AL137716:uc001rvq.1,BC065275:uc001rvp.1,NM_001652:uc001rvr.1
AQP7	-1.20268		7.25	6.56	3	3	3	6	0	0	AK294028:uc011lnz.1,AK297860:uc011lnx.1,AK297885:uc011lny.1,AK301949:uc011loa.1,AK310456:uc010mjt.2,AK315879:uc010mjs.2,BC062701:uc003zsu.1,BC119673:uc003zss.3,NM_001170:uc003zst.3
AQP7P1	0.408943	-0.836501	24.75	31	32	42.02	2	4	1.69	1.67	BC052332:uc004aen.1,BC070322:uc004aep.1,BC071803:uc004aem.1,NR_002817:uc004aeo.1
AQP8		0	0	0	0	0	0	1	0	1	NM_001169:uc002doc.3
AQPEP	2.61451	1	17	12	87	90.6	0	1	1	1	BC036440:uc003krr.3,BC045809:uc003krs.3,BC068560:uc003krp.3,BC094716:uc003krq.3,NM_173800:uc003kro.3
AQR	0.1386	-0.0483538	2774.08	3333.03	3115.11	3607.82	1230	1248.7	1186	1211	NM_014691:uc001ziv.3
AR		-0.563518	0	0	0	0	421.4	418	281.98	286	FJ235916:uc011mpf.1,FJ235918:uc011mpd.2,FJ235920:uc011mpe.1,GU208210:uc022byk.1,HM055487:uc022byj.1,NM_000044:uc004dwu.2,NM_001011645:uc004dwv.2
ARAF	-0.317604	0.125412	2236.94	2697	1841	2118	709	744	789.99	794.97	AK297453:uc011mln.2,AK300975:uc011mlo.2,BC007514:uc004dic.1,NM_001654:uc011mlp.2
ARAP1	0.782018	0.28034	2697.97	3135.39	4770.71	5259.95	691.85	763.94	907.03	861	AB209473:uc001osv.3,AY049732:uc001osr.3,BC144562:uc010rre.2,NM_001040118:uc001osu.3,NM_001135190:uc009yth.3,NM_015242:uc001oss.3
ARAP2	-1.58482	3.32193	1245.73	1448	403	495	1	0	5	5	AK126864:uc003gsr.1,BC031283:uc003gso.3,NM_015230:uc003gsq.2
ARAP3	1.24736	0.598484	1005	1221.9	2540.99	2745.83	180	174	269	267	AK001579:uc003lll.3,AK295768:uc011dbe.2,AX746950:uc003lln.3,BC025757:uc003llo.1,NM_022481:uc003llm.3
ARC	0.292782	-1	41	39	46	52	5	3	1	3	CCDS34950:uc022bca.1,NM_015193:uc003ywn.1
ARCN1	0.385645	0.106696	10659.1	12649.4	14140.8	16310.6	1708.09	1643.43	1824.06	1784.72	BX640860:uc009zag.3,NM_001142281:uc010ryg.2,NM_001655:uc001ptq.3
AREG	-3.10113	-6.41597	8635.18	9066.92	915.96	1147	791.99	745	7	11	NM_001657:uc021xpc.1
ARF1	-0.0795202	0.213096	11915.4	14037.4	11502	13059.1	3399	3581	4191.03	3900	NM_001024226:uc001hrr.3,NM_001024227:uc001hrv.3,NM_001024228:uc001hru.3,NM_001658:uc001hrs.3
ARF3	-0.820023	-0.0340398	11401.6	13783.9	6598.01	7667.87	2423.75	2321	2283.11	2351	AK303726:uc010smc.1,NM_001659:uc001rsr.2
ARF4	1.4121	0.541548	4910.76	5879.24	13458.7	15256.1	1338	1239	1903.96	1846.95	NM_001660:uc003dix.4
ARF5	-0.297407	0.192809	2152.72	2490.99	1781.75	1996.9	755	825	923	882.92	AK307297:uc010llb.2,NM_001662:uc003vmb.2
ARF6	-0.427593	0.0613109	11221.6	13040	8523.43	9515.08	1584.97	1499.1	1601.23	1616.73	CCDS9695:uc021rsu.1,NM_001663:uc001wxg.4
ARFGAP1	2.07206	0.578345	2419.07	3130.8	11358.6	11977.8	1071	1149	1718.76	1596	AK296351:uc011aas.1,AK303454:uc011aat.1,AL137744:uc002yeo.1,BC006085:uc002yen.3,NM_018209:uc002yem.3,NM_175609:uc002yel.3
ARFGAP2	-0.622289	-0.0132022	2016.16	2380.28	1341.04	1515.06	510	478	495	484	AK098324:uc001ndu.3,AK300347:uc010rhd.2,AK304541:uc010rha.2,AK315992:uc010rhc.2,NM_001242832:uc010rhb.2,NM_032389:uc001ndt.3
ARFGAP3	0.896584	-0.047596	2470.05	2794.45	4575.17	5225.5	298.99	329	299.63	307.98	AK297635:uc011apu.1,NM_001142293:uc010gzf.2,NM_014570:uc003bdd.2
ARFGEF1	-0.158687	0.0234305	5368.74	6039.93	4705.02	5515.32	802.18	743.01	775.4	795.09	AB209324:uc003xxl.1,AK025637:uc003xxn.2,AK123660:uc003xxp.1,AK127799:uc003xxm.2,NM_006421:uc003xxo.2
ARFGEF2	0.156597	-0.20445	3273.95	3940.67	3673.92	4367.89	1130.89	1003.97	903	949.78	AK302526:uc010zyf.2,NM_006420:uc002xtx.4
ARFIP1	-0.295916	0.119776	2246.74	2577.06	1829.26	2099.99	283.99	272	306.12	298	AK299600:uc011cij.2,BC143676:uc003inc.3,NM_001025593:uc003ina.3,NM_001025595:uc003imz.3,NM_014447:uc003inb.3
ARFIP2	0.40097	-0.170933	1943.33	2180.61	2559.53	2885.7	593.28	582.03	553.34	490.65	AK310833:uc009yfe.2,NM_001242854:uc010ran.2,NM_001242855:uc010ral.2,NM_001242856:uc010ram.2,NM_012402:uc001mdk.3
ARFRP1	-0.599005	0.28712	1693.58	2056.61	1155	1320.91	244.99	298.33	347	315.96	AK095962:uc002yga.3,BC143448:uc002ygh.4,BC143467:uc002ygf.3,BC143472:uc011abh.2,BC143477:uc011abf.2,NM_001134758:uc011abg.2,NM_003224:uc002ygc.3
ARG2	2.78961	0.327952	146.61	159.76	981.84	1136.53	125	114	155	145	NM_001172:uc001xjs.3
ARGFX	0.29614	0.298776	44.59	82.64	84.88	71.34	36.33	44.2	53.47	45.59	NM_001012659:uc003eef.3
ARGFXP2	-0.263034	0.584963	6	0	2	3	2	0	2	1	NR_002222:uc002hhc.3
ARGLU1	0.812909	0.300854	2529.95	3171.71	4768.19	5248.2	803	889	1007.33	1077	AK309941:uc010age.1,NM_018011:uc001vqk.4
ARHGAP1	0.127425	0.010171	2141.96	2659.85	2504	2741.22	972.64	1033.03	1004.22	1015.64	AK307296:uc009yle.1,AK310605:uc009ylf.1,NM_004308:uc001ndd.3
ARHGAP10	-0.0950285	0.254964	906	1082.51	830.01	1031.74	114	128	155.78	133	AK123034:uc003ilg.3,AK123785:uc003ile.1,BC047914:uc003ilh.3,CR457328:uc003ili.3,NM_024605:uc003ilf.3
ARHGAP11A	-0.373395	0.381705	6339.33	7567.32	5049.76	5685.67	2117.93	1943.3	2601.26	2690.04	AK303025:uc010ubx.1,AK316437:uc010ubw.1,NM_014783:uc001zgy.1,NM_199357:uc001zgw.3
ARHGAP11B	-0.314651	0.62847	190.69	240.43	179.43	167.21	62.57	68.84	101.84	101.31	AK310319:uc010azv.1,BC071990:uc001zeu.3,NM_001039841:uc001zet.1
ARHGAP12	-0.333107	-0.62805	1619.67	1807.61	1260	1460.66	873	801.8	559.73	523.95	AB385211:uc001ivy.1,AF131804:uc001ivw.1,AK001833:uc001ivx.1,AK127611:uc009xlr.1,AK315066:uc009xlq.1,AY033594:uc001iwc.1,BC094719:uc001iwb.1,BC115363:uc009xls.2,NM_018287:uc001ivz.1
ARHGAP15	4.88874		5	3	110	127	0	0	0	0	AF217507:uc002tvn.3,AK303490:uc010zbl.1,NM_018460:uc002tvm.4
ARHGAP17	-0.0324978	0.0268332	1373.28	1702.06	1445.31	1561.53	736.46	754.48	753.04	765.89	AJ306732:uc002dng.1,AK094886:uc002dmy.3,AK301500:uc010vcf.2,AL833975:uc002dmz.3,BC001241:uc002dmw.3,FW339994:uc002dna.3,NM_001006634:uc002dnb.3,NM_018054:uc002dnc.3
ARHGAP18	1.43633	0.28233	374	447	1041.98	1179.91	231	227	283	274	AK307796:uc021zfe.1,BC143531:uc011ebw.2,NM_033515:uc003qbr.3
ARHGAP19	0.432059	0.190476	997.8	1175.43	1370.02	1562.01	252	240.49	288	274	AK090447:uc009xvi.3,AX748128:uc001kna.3,BX648194:uc009xvk.3,NM_001204300:uc009xvj.3,NM_032900:uc001knb.3,NR_037909:uc001kmy.3
ARHGAP20	2.97797		20	12	103.12	149	0	0	0	0	AK292290:uc001plb.2,AY496264:uc009yyb.1,AY496266:uc001pky.1,AY496267:uc001pla.1,NM_020809:uc001pkz.1
ARHGAP21	-0.350951	0.366639	2574.26	3037.06	1985.1	2414.55	1051.86	1005.06	1329.79	1322.29	AK074589:uc001isd.1,AK295649:uc010qdb.1,AK297278:uc010qdc.1,AK307604:uc009xkl.1,BC118915:uc001isc.1,NM_020824:uc001isb.2
ARHGAP22	3.32193	-0.446256	1	0	3	7	50	59	44	36	AB385228:uc010qgl.2,AK055937:uc001jgv.3,AK127586:uc001jgs.3,AK293579:uc010qgm.2,HQ258357:uc001jgu.3,NM_021226:uc001jgt.3,U90908:uc001jgr.3
ARHGAP23	1.76823	-0.503934	371	392	1232.94	1366.12	500	521	345.99	374	AB040934:uc002hqc.3,AB527271:uc021twe.1,NM_001199417:uc021twd.1
ARHGAP24	-0.0843821	0.178337	402	426	369.98	410.98	14	24	20	23	AK130576:uc003hpi.1,AK307423:uc010ikf.3,BC047918:uc003hpj.3,NM_001025616:uc003hpk.3,NM_001042669:uc003hpl.3,NM_031305:uc003hpm.3
ARHGAP25	-0.0242219	1	177	194.19	171.01	194	3	1	4	4	AK303591:uc010yqk.2,AK311669:uc010fdh.1,BC039591:uc002sev.3,NM_001007231:uc010fdg.3,NM_001166276:uc002sex.3,NM_001166277:uc010yql.2,NM_014882:uc002sew.3
ARHGAP26	0.375571	-2.65472	1412.12	1594.07	1790.57	2109.52	909.23	945.06	166.53	127.93	AB463225:uc003lmw.3,NM_001135608:uc003lmt.3,NM_015071:uc011dbj.2
ARHGAP27	-0.44201	-1.46176	1277.76	1482.54	948.35	1083.53	295	305.47	114	104	AK300880:uc010wjl.1,BC101391:uc010dak.3,CCDS32670:uc021tyk.1,NM_174919:uc010dal.3,NM_199282:uc002iix.3
ARHGAP28	0.59734	2.64506	11.67	13.09	20.03	17.43	7.38	2.18	31.62	28.18	AB037735:uc002knc.3,AK302026:uc010wzi.2,BC065274:uc002knf.3,NM_001010000:uc002kne.3
ARHGAP29	-2.52956	-2.36029	11873.4	14202	2149.77	2366.27	951.35	832.1	187.81	159.52	AK310491:uc009wdq.1,AL833445:uc001dqk.3,BC022483:uc001dql.3,NM_004815:uc001dqj.4
ARHGAP30	2.9643	-0.241008	438.11	520.69	3469.77	4013.15	6	7	5	6	AK126116:uc001fxn.1,BC043387:uc001fxm.3,BX537846:uc009wtx.3,NM_001025598:uc001fxl.3,NM_181720:uc001fxk.3
ARHGAP31	2.07272	4.74487	235	287.01	1014.97	1181.01	27	26	717.1	704	NM_020754:uc003ecj.4
ARHGAP32	-0.554704	0.339437	2742.99	3158.83	1751	2266.94	249	226	309	292	AL833062:uc009zcq.2,BC054488:uc009zco.3,BC065371:uc001qfb.3,NM_001142685:uc009zcp.3,NM_014715:uc001qez.3
ARHGAP33	0.294731	0.616105	362.98	528.9	531	563.03	218	225	323	356	AL137579:uc002obv.1,AY044864:uc010eek.2,BC128586:uc002obr.2,NM_001172630:uc002obt.2,NM_052948:uc002obs.2
ARHGAP35	0.0792368	0.160899	5151.12	6146.63	5563.61	6372	2754.44	2770.9	3157.56	3019.68	NM_004491:uc010ekv.3
ARHGAP39	-0.918264	-0.421758	775	992	452	483	378	411	279	310	AB051475:uc003zdt.1,AK296353:uc011llk.1,NM_025251:uc003zds.1
ARHGAP4	0.621488	0.285402	12	14	14	26	13	19	24	15	AK294562:uc011mzf.2,AY183123:uc010nup.2,NM_001164741:uc004fjl.2,NM_001666:uc004fjk.2
ARHGAP42	0.817433	-1.07298	331.9	394	593.02	686.21	222	224	109	103	AK057372:uc001pgc.2,AK057372:uc001pgd.2,NM_152432:uc001pge.2
ARHGAP44	1	-1.43115	1	1	1	3	199.01	192	71	74	AK294538:uc010vvm.2,AY320403:uc002gnt.1,BC094754:uc002gns.4,BC143852:uc010vvk.2,BC143855:uc010vvn.2,BC143856:uc010vvl.2,NM_014859:uc002gnr.4
ARHGAP5	-0.146855	-0.141112	7819.57	8723.65	6875.78	8066.34	1358.51	1314.91	1163.31	1261	BC050059:uc001wrl.3,BC129928:uc001wro.3,BC129929:uc001wrp.3,NM_001030055:uc001wrn.3,NM_001173:uc001wrm.3
ARHGAP5-AS1	-1.26514	-1.23919	267	281	96	132	77	67	25	36	NR_027263:uc010amk.3
ARHGAP8	-2.4632	-3.05399	657.28	787.05	128.26	133.66	49.72	28.68	3.63	5.81	AL355192:uc003bfd.3,BC010490:uc003bfl.3,BC059382:uc003bfi.3,BC144382:uc011aqj.2,NM_001017526:uc003bfj.3,NM_001198726:uc010gzv.3,NM_181335:uc003bfk.3
ARHGAP9	4.43741	-1	0	3	30	35	2	0	0	1	AF161339:uc001sny.3,AK057573:uc001soa.3,AK131415:uc001soe.1,AK304107:uc010sro.1,BC006107:uc001sod.3,NM_001080156:uc001snz.3,NM_001080157:uc001sob.3,NM_032496:uc001soc.3
ARHGDIA	-0.667272	-0.133876	16343.1	19574.5	10478.6	12138.6	4540.99	4815.99	4330.76	4197	BC013846:uc010dig.2,NM_001185077:uc021uff.1,NM_001185078:uc021ufg.1,NM_004309:uc002kbq.3
ARHGDIB	-1.87324	1.58496	3429.94	4118.05	946	1114.3	2	0	3	3	NM_001175:uc001rcq.1
ARHGDIG		-2.30743	0	0	3.26	0.06	16.79	12.91	6	0	NM_001176:uc002cgm.1
ARHGEF1	0.872412	-0.110706	3601.15	4344.62	7021	7525.49	1630	1741	1573	1549	AK090448:uc002orw.1,AK090448:uc002osd.3,AL832294:uc002osc.3,BC064996:uc002orz.3,BC067262:uc002osb.3,NM_004706:uc002orx.3,NM_198977:uc002ory.3,NM_199002:uc002osa.3
ARHGEF10	1.37584	0.0313288	891.99	1045.74	2386.82	2641.96	863.67	820.84	856.31	865.18	AF009205:uc010lre.3,AK309799:uc010lrd.2,AL137508:uc003wpu.3,BC036809:uc003wpv.3,BC040474:uc003wpt.3,BC112926:uc003wps.3,CR749570:uc003wpq.1,NM_014629:uc003wpr.3
ARHGEF10L	-0.387005	-0.247643	524.58	611.79	419	450	147	170	136	131	AK001383:uc009vpf.3,AK123471:uc001bas.3,AK126877:uc001baq.3,AK300174:uc010ocr.1,AK300264:uc010ocs.2,AK311076:uc009vpe.1,AX747316:uc001bar.3,DQ139833:uc001bap.3,NM_001011722:uc001bao.3,NM_018125:uc001ban.3
ARHGEF11	0.702629	0.120936	728.01	949.83	1219	1511.63	833.1	831.12	924.99	884.75	AK302500:uc010phu.2,AY429519:uc001fqp.1,NM_014784:uc001fqo.3,NM_198236:uc001fqn.3
ARHGEF12	-0.226618	0.0901953	5877.88	6598.16	4892.49	5769.98	1410	1356.52	1473	1472	AK294803:uc010rzn.1,BC063117:uc021qrm.1,BX647785:uc009zau.1,NM_001198665:uc009zat.3,NM_015313:uc001pxl.2
ARHGEF15		-1.35845	0	0	3.22	6.44	2	3	1.95	0	AK023853:uc002glb.2,AK300327:uc010vuw.2,NM_025014:uc002gld.3,NM_173728:uc002glc.3
ARHGEF16	-1.20282	-0.649814	777.84	930	358	383.93	44	47	36	22	AK296150:uc010nzh.2,AK310408:uc009vli.1,BC051838:uc001aki.3,D89016:uc001akj.3,NM_014448:uc001akg.4
ARHGEF17	0.595759	1.02918	1144	1437	1871	2029.58	461	462	964.72	919	AK074500:uc021qnc.1,NM_014786:uc001otu.3
ARHGEF18	0.577214	-0.366679	1948.99	2332	3005	3382.09	550	555	434	423	AK074372:uc002mgj.1,BC008016:uc021unt.1,BC077721:uc010xjm.1,NM_001130955:uc002mgi.3,NM_015318:uc002mgh.3
ARHGEF19	-1.25713	-1.16993	1848	2219.24	789	912.63	92	106	50	38	AL137736:uc009voo.1,NM_153213:uc001ayc.1
ARHGEF2	0.402174	0.402983	4020.96	4884.04	5446.1	6321.84	331	330	431	443	AB014551:uc001fmu.2,AK295924:uc010pgt.1,AK304548:uc010pgu.1,AL832538:uc001fmq.2,NM_001162383:uc001fmt.2,NM_001162384:uc001fms.2,NM_004723:uc001fmr.2
ARHGEF25	2.09543	-0.203533	108.95	96.94	414.02	465.86	180	162	153	144	AK057416:uc001soz.1,BC012860:uc001spa.3,NM_001111270:uc009zpy.3,NM_182947:uc001spb.3
ARHGEF26	-0.511439	-1.69136	526.73	652.89	376.94	450.59	191	209.02	62.92	60.94	AF415176:uc011boi.1,NM_001251962:uc021xgc.1,NM_001251963:uc011boh.1,NM_015595:uc011bog.1
ARHGEF26-AS1	-0.376098	-0.0143601	206.39	235.65	157.37	183.23	34.64	25.94	34.4	25.58	NR_037901:uc003ezu.1
ARHGEF3	-0.357848	-0.120294	1133	1178.76	834	969.93	109	116	100	107	AK225688:uc003dii.2,AK293864:uc011bev.1,AK300045:uc011bew.1,BC099715:uc010hmy.1,NM_001128615:uc003dih.2,NM_001128616:uc003dif.2,NM_019555:uc003dig.2
ARHGEF33	-1.4509	0	58.03	59.96	19.38	23.78	1	3	3	1	NM_001145451:uc021vgd.1
ARHGEF35	-1.22565		593.66	623.21	242.94	277.4	0	0	0	0	CCDS34770:uc022aog.1,NM_001003702:uc003wdz.2
ARHGEF37	0.312429	-1.65208	69	59	81.95	77	41	47	17	11	NM_001001669:uc003lra.1
ARHGEF38	-3.27185	0.179946	106	112	9.57	13	83.27	92.88	93.6	105.95	NM_001242729:uc003hxv.2,NM_017700:uc003hxu.3
ARHGEF4	0.106876	-0.99431	699.99	803.64	791.06	828.19	51.61	39.49	29.29	16.44	AK127124:uc002trz.1,BC036579:uc002tsc.1,BC139742:uc010fmw.1,DQ424905:uc010fmx.1,NM_015320:uc002tsa.1,NM_032995:uc002tsb.1
ARHGEF40	7.4667	1.42259	18	24	3450.99	3978.35	315	320.66	871	832.99	AK126755:uc001vzo.1,BC144317:uc010tln.2,BC151212:uc010aij.3,BX248768:uc001vzn.1,NM_018071:uc001vzp.3
ARHGEF5	-0.689042		1258.12	1391.02	766.76	876.41	0	0	0	0	AX746515:uc003wem.3,CR749203:uc003wek.3,NM_005435:uc003wel.3
ARHGEF6	1.13706	-0.584963	203	238	443	526.9	11	10	7	7	AK294929:uc011mwe.2,AK295709:uc011mwd.2,NM_004840:uc004fab.3
ARHGEF7	0.0453436	-0.111399	1382.3	1604.02	1414	1667.67	493	449	454	418	AB177849:uc001vrv.4,AK095058:uc001vry.1,AK295472:uc010tjp.1,AK300157:uc010tjn.1,AK300272:uc010tjo.2,AK308897:uc010agn.1,NM_001113511:uc001vrs.2,NM_001113512:uc001vrt.2,NM_001113513:uc001vrx.4,NM_003899:uc001vrw.4,NM_145735:uc001vrr.2
ARHGEF9	3.55704	0.282091	2	1	14.47	20.84	191.75	226.02	278	229.99	AK295178:uc011mos.1,AL832116:uc004dvn.3,BC018106:uc004dvm.1,BC043497:uc004dvk.1,NM_001173479:uc011mot.2,NM_001173480:uc004dvj.2,NM_015185:uc004dvl.2
ARID1A	-0.352172	-0.070863	6794	7916.01	5388.87	6135.01	1464	1446.81	1365.29	1406	AB001895:uc001bmw.1,AB384378:uc001bmt.1,AK027655:uc009vsm.1,AK223275:uc001bmx.1,AK308363:uc009vsn.1,NM_006015:uc001bmv.1,NM_139135:uc001bmu.1
ARID1B	-0.114537	0.359595	2359.1	2895.8	2243.99	2609.85	636.44	602	818	771	AB587572:uc003qqn.3,AK074180:uc003qqq.1,NM_017519:uc003qqp.3,NM_020732:uc003qqo.3
ARID2	-0.613452	0.137285	2359.11	2722	1496.17	1825	634	568	633	689	AK055181:uc001rot.1,BC038726:uc001rou.1,BX648152:uc009zkg.1,BX649133:uc009zkh.1,CR749833:uc001ror.3,NM_152641:uc001ros.1
ARID3A	0.802167	-0.382081	89	110	166	181	108	98	84.07	74	NM_005224:uc002lql.3
ARID3B	-0.204425	-0.262352	760.08	999.82	721.08	806.31	95.5	86.19	69.77	81.71	BC041792:uc002aye.3,BC060824:uc002ayc.3,BC113054:uc010bjs.1,NM_006465:uc002ayd.3
ARID3C	0.621488		5	8	8	12	0	0	3	1	NM_001017363:uc011lon.2
ARID4A	0.461596	0.140623	1146	1392.08	1613.06	1882.04	208	212	243	220	AK307972:uc010apg.1,BC047301:uc010apf.1,NM_002892:uc001xdp.3,NM_023000:uc001xdo.3,NM_023001:uc001xdq.3
ARID4B	-0.172511	0.337139	2134.3	2570.09	1911.52	2262.67	533.39	541.41	645.96	711.78	AB030181:uc001hwt.4,AK057552:uc001hwu.1,AL133010:uc001hwp.3,BX648820:uc001hws.4,NM_001206794:uc021pks.1,NM_016374:uc001hwq.3,NM_031371:uc001hwr.3
ARID5A	1.31796	-0.960677	343	453.99	955	1032	73	79	40.1	38	AK304566:uc010yuq.2,BC032488:uc002swg.3,BC067301:uc002swf.3,NM_212481:uc002swe.3
ARID5B	0.326715	3.11414	898.7	963	1062	1272.86	22	22	197.98	183	AK296921:uc010qil.2,NM_001244638:uc001jlu.2,NM_032199:uc001jlt.2
ARIH1	0.330541	0.16909	3154.11	3832.97	4089.15	4697	1042.83	937	1082	1144.02	NM_005744:uc002aut.4
ARIH2	1.16867	-0.274219	2182.08	2583.87	4927.66	5786.37	1005.96	911	750.18	834.95	AF099150:uc003cvd.1,AF099152:uc003cve.1,AK001800:uc010hkl.3,AK091240:uc003cvf.3,AK223550:uc003cvc.3,NM_006321:uc003cvb.3
ARL1	-0.0520356	0.171415	1758.49	1949.84	1696	1880.96	591.71	569.89	658.1	650.05	AK299062:uc010svo.2,AK302911:uc010svn.2,NM_001177:uc001tib.3
ARL10	1.31662	-0.0955718	32.21	41.26	92.05	90.95	17.5	16.51	16.71	15.12	BC059361:uc003meb.3,NM_173664:uc003mec.1
ARL11	1.00046	-0.2275	10.13	5.41	13.1	17.99	3.49	8.3	2.12	7.95	CCDS9419:uc021rjo.1,NM_138450:uc001vdf.2
ARL13A	0	0	1	1	0	2	0	1	1	0	NM_001012990:uc004ego.3,NM_001162490:uc011mrf.2,NM_001162491:uc010nng.3
ARL13B	-0.122017	-0.115128	758.56	913	702	834	253	250	223.42	241	BC062993:uc010hop.3,CR936763:uc003dre.3,NM_001174150:uc003drf.3,NM_001174151:uc003drg.3,NM_144996:uc003drd.3,NM_182896:uc003drc.3
ARL14	-2.39148		423.22	495	79	96	1.03	3	0	0	NM_025047:uc003fdq.3
ARL15	0.99218	0.279686	85	100	189	179	105	96	108	136	AK311482:uc010ivs.1,NM_019087:uc003jpg.1
ARL16	-0.253044	0.0319492	1411.9	1726.73	1219.42	1414.28	287.71	295.52	284.83	311.46	AK303526:uc021ufd.1,NM_001040025:uc002kbf.3
ARL17	0.0547925	-0.992768	1.05	2.05	1.22	2	0.99	1	0	1	BC000924:uc021tzb.1
ARL17A	0.295192	-0.203219	818.2	1045.28	1073.53	1213.05	406	392.16	291.5	401.79	BC000924:uc002ikf.3,BC020869:uc010wkd.1,BC020869:uc021tyy.1,NM_001113738:uc002iks.2,NM_016632:uc002iki.4,NM_016632:uc002iko.4
ARL17B	0.536768		35.81	20.5	41.28	40.41	0	0	17.57	0	NM_001039083:uc002ikk.3
ARL2	0.263976	-0.0235118	1283.62	1458.59	1531.66	1761.14	895.64	904.54	909.59	861.49	AK294580:uc010rnu.2,NM_001199745:uc021qlc.1,NM_001667:uc001och.4
ARL2BP	-0.280465	-0.114072	1634	1897.01	1366.15	1541.02	979	902	886	852	AK298758:uc010vhl.2,AK311018:uc010ccy.1,NM_012106:uc002elf.1
ARL3	-0.0341482	0.257559	616	752	599	737	454	426	509	543	NM_004311:uc001kwa.3
ARL4A	-0.308365	-0.17799	1330	1574.28	1081	1264.37	411	372	330	362.12	CCDS5359:uc021zzr.1,NM_001037164:uc003ssp.3,NM_001195396:uc021zzq.1,NM_005738:uc003sss.3,NM_212460:uc003ssq.3
ARL4C	-0.131042	-0.570961	12157.5	13572.8	10997.1	12499	1597.76	1767	1203.02	1062.03	AB464455:uc002vvm.4,NM_005737:uc002vvn.3
ARL4D	0.108643	-0.324392	840.21	1011	975	1021	150	143	114	120	CCDS11463:uc021txy.1,NM_001661:uc002idt.3
ARL5A	0.289809	0.0707353	1890.93	2110.67	2280	2611.87	573.97	544	606.15	568	AK298937:uc010zcc.2,NM_001037174:uc002txv.1,NM_012097:uc002txx.1,NM_177985:uc002txw.1
ARL5B	0.0573958	-0.0462937	932.02	1013	935.94	1088.02	286	284	279	273	NM_178815:uc001iqd.1
ARL6	-0.256299	0.411195	264	307	221.06	257	45	49	67	58	AK292958:uc010hoy.3,BC024239:uc003drw.3,NM_032146:uc003dru.3,NM_177976:uc003drv.3
ARL6IP1	-1.16979	0.437838	15989.6	19231	7299	8356.11	4171.97	3776.63	5420.96	5346	AK301636:uc010van.1,AK307315:uc010bvz.1,NM_015161:uc002dfl.1
ARL6IP4	-0.598953	0.097167	3720.93	4420.8	2586.01	2789.43	1090	1062.98	1176	1126.98	AF267748:uc001ueg.3,DQ099385:uc001uei.3,EU624491:uc009zxt.3,NM_001002251:uc001uec.3,NM_001002252:uc001uef.3,NM_016638:uc001uee.3,NM_018694:uc001ued.3
ARL6IP5	-0.0351941	-0.0168623	2303.39	2567.24	2200.44	2552.81	849.97	786	816.96	800	NM_006407:uc003dnr.3
ARL6IP6	0.0309768	0.472778	1392.67	1552	1374.14	1634.44	403	412	576.04	555	AK094696:uc002tyo.2,NM_152522:uc002tyn.3,NR_024526:uc002tym.3
ARL8A	0.530647	0.426542	393	446	578	634	250	288.97	384	340.38	NM_138795:uc001gxk.1
ARL8B	0.936375	0.246122	1575	1818	2998.35	3494.88	955	932	1132	1106.01	AK295465:uc011asy.2,AK298951:uc011asx.2,NM_018184:uc003bqg.3
ARMC1	-0.0737047	-0.400054	3214.15	3691.96	3003.53	3558.62	797.13	723	570	582	AK304463:uc011leo.2,NM_018120:uc003xvl.3
ARMC10	0.214104	-0.0793999	1445.08	1732.38	1716.66	1969.14	539.14	444.45	468.13	462.79	NM_001161009:uc003vax.2,NM_001161010:uc003vay.2,NM_001161011:uc011kli.2,NM_001161012:uc003vbb.2,NM_001161013:uc010lis.2,NM_031905:uc003vaw.2
ARMC12	3.45943	2	1	0	7	4	1	1	5	3	AK058119:uc003olb.1,NM_145028:uc003ola.3
ARMC2	0.33787	0.109624	39	33	46	45	16	22	19	22	AK294574:uc011eao.2,NM_032131:uc003pss.4
ARMC3	-0.0687128	-1.32193	30	56	37	45	2	3	1	1	AK090961:uc001irn.1,AK302104:uc010qcw.2,AK302985:uc010qcv.2,NM_173081:uc001irm.4
ARMC4	1.19948		47.29	45	96	115.95	0	0	9	3.95	AK292521:uc009xky.3,AK301708:uc010qdu.1,AK302048:uc010qds.2,AK302627:uc010qdt.2,NM_018076:uc001itz.3
ARMC5	-0.649841	0.120098	544.11	647.04	350.21	408.97	130.43	154.91	156.7	153.41	AK023125:uc002ecb.2,AK294897:uc010vfo.2,AK295790:uc010vfn.2,AK297115:uc010vfp.2,NM_001105247:uc002ecc.3,NM_024742:uc002eca.4
ARMC6	-0.644849	-0.382683	1322.97	1725.72	926.94	1022.88	478	418.99	356	332	AK295488:uc010xqm.2,AK303914:uc010xql.2,NM_001199196:uc002nld.3,NM_033415:uc002nlc.3
ARMC7	-1.31309	-0.906891	602	782	288	269	159	171	92	84	AK300997:uc010wru.1,AK309353:uc010dga.1,NM_024585:uc002jmw.1
ARMC8	-0.444529	0.0275488	1420.58	1559.97	1035	1155.18	332	292	311	325.03	AK001721:uc003esb.1,AK001882:uc003esc.1,AK296757:uc011bmg.1,AK296837:uc011bmf.1,AK299769:uc011bmh.1,AL096748:uc003esf.1,BC007934:uc003ery.3,NM_014154:uc003erw.3,NM_015396:uc003esa.1,NM_213654:uc003erx.3
ARMC9	0.338563	-0.120253	667.51	812.13	887.67	983.33	185.34	162.4	165.9	154.03	AB058771:uc002vrr.1,AY219922:uc002vrp.4,NM_025139:uc002vrq.4
ARMCX1	2.38247		51	47	252	259	1	0	0	0	CCDS14487:uc022cak.1,CR749609:uc004ehw.3,NM_016608:uc004ehv.3
ARMCX2	1.62896		39	47	130.99	135	0	0	0	0	BC015926:uc004eid.2,BC052628:uc010nnt.2,BX648494:uc004eig.3,CCDS14490:uc022caq.1,NM_014782:uc004eif.3,NM_177949:uc004eie.3
ARMCX3	1.51026	0.165239	691.98	747	1937.31	2161.79	331	320	371	359	BX647802:uc004eib.1,CCDS14489:uc022cap.1,NM_016607:uc004ehz.1,NM_177947:uc004eia.1,NM_177948:uc004eic.1
ARMCX4	1.46428	-0.847997	43	65	134	164	3	6	2	3	AK096955:uc004ehp.2,AK125041:uc004eht.2,AK126987:uc004ehs.2,BC032236:uc004ehr.2,BC036206:uc022caj.1,NR_028407:uc004eho.2
ARMCX5	0.282077	0.283303	370.9	443.06	462.19	527.54	116	117.48	147.56	136.58	CCDS14500:uc022cbb.1,NM_001168478:uc022caz.1,NM_001168479:uc022caw.1,NM_001168480:uc004ejg.3,NM_001168482:uc022cba.1,NM_001168485:uc022cax.1,NM_022838:uc004ejh.3
ARMCX5-GPRASP2	0.91801	0.682934	209.61	242.91	436.06	418.98	73.48	62.05	105.02	112.56	BC051707:uc004ejk.3,CCDS14501:uc022cbh.1,NM_001199818:uc022cay.1
ARMCX6	0.42906	0.55285	653	744	891.87	988.99	204	220	313	309	CCDS14488:uc022cao.1,NM_001009584:uc004ehy.3,NM_001184768:uc022can.1,NM_019007:uc004ehx.3,NR_033669:uc022cam.1,NR_033670:uc022cal.1
ARNT	0.999564	0.455612	2525	2980.18	5170.49	5836.54	453	441	629	597	AB385121:uc009wmc.2,AK304772:uc010pck.2,AK304772:uc010pcl.2,AL834279:uc009wmb.2,BC060838:uc009wme.2,NM_001197325:uc009wmd.2,NM_001668:uc001evr.2,NM_178427:uc001evs.2
ARNT2	1.21837	0.264522	146.95	136.89	313.58	346.87	754.12	703.31	866.34	884.38	AB002305:uc002bfs.3,AK295763:uc010unm.2,BC051335:uc002bfq.3,NM_014862:uc002bfr.3
ARNTL	0.595084	0.304511	658	805	1013.95	1196	204	200	246	252.94	AB000814:uc001mky.3,AB000815:uc001mkv.1,AB000816:uc009ygm.1,AF044288:uc001mkr.3,BC016674:uc001mkw.3,BC031214:uc001mks.3,NM_001030272:uc001mkq.3,NM_001030273:uc001mko.3,NM_001178:uc001mkp.3,U51627:uc001mkx.3,U60415:uc001mkt.3
ARNTL2	0.321928	1.16469	15.14	19.74	18.02	25.58	964.13	834.51	1988.58	2043.7	AF256215:uc009zji.2,NM_001248002:uc001rhu.2,NM_001248003:uc001rhw.3,NM_001248004:uc001rhv.2,NM_001248005:uc010sjp.2,NM_020183:uc001rht.2
ARPC1A	0.00292917	0.388904	6335.4	7475.82	6388.8	7450.49	1258	1072.49	1516	1535.54	AK297111:uc011kit.2,NM_001190996:uc003upy.2,NM_006409:uc003upx.2
ARPC1B	0.0229401	0.0611318	2984.51	3502.9	3113.43	3477.96	1501	1708.51	1730.97	1617.46	NM_005720:uc003upz.3
ARPC2	0.181666	0.86619	8692.74	10306.1	9977.05	11571.3	2478.99	2296.03	4440.13	4263.98	AK093625:uc002vhf.3,NM_005731:uc002vhe.3,NM_152862:uc002vhd.3
ARPC3	-0.374725	-0.0128567	8352.78	9354.58	6225.53	7431.31	2508	2340.98	2476.97	2328.99	NM_005719:uc001tqq.3
ARPC4	0.41365	0.513998	2615.96	2992.74	3475.17	3995.91	1532.6	1466.87	2184.26	2098.99	NM_001024959:uc003btb.2,NM_001024960:uc003bta.2,NM_001198780:uc021wsu.1,NM_005718:uc003bsz.2
ARPC4-TTLL3	2.26626	0.386792	19.12	24.79	89.49	121.75	23.52	38.89	35.47	46.13	AK024110:uc003btc.2,AK315140:uc010hco.1,NM_001198793:uc003btd.4,NR_037162:uc003btf.4
ARPC5	-0.258324	1.13848	5986.69	6643.02	4933.05	5626.13	1619.72	1637.99	3599.82	3572	HQ447728:uc021pgb.1,NM_005717:uc001gql.3
ARPC5L	-0.683161	-0.403082	3420	4116.94	2242	2452	406	331.86	263	295	AK056174:uc004boz.1,NM_030978:uc004bpa.4
ARPM1	-0.0369354	-0.210218	157	206.18	182	172	36	23	28	23	NM_032487:uc003ffs.2
ARPP19	-0.156696	0.504078	12496.1	14400.8	11292.7	12835.9	2896.24	2651.05	3924.67	3942.59	BC100015:uc002ace.1,NM_006628:uc002acd.1
ARPP21	0.947533	0	1	13	9	18	1	0	1	0	AK289649:uc011axx.2,AK294484:uc011axy.2,AL133109:uc003cgf.3,BC031106:uc003cgg.3,BC036399:uc003cga.3,BC041385:uc003cfz.3,NM_001025068:uc003cgd.3,NM_001025069:uc003cgc.3,NM_016300:uc003cgb.3,NM_198399:uc003cge.3
ARR3	-0.992768		0	1.99	1	0	0	0	0	0	BC012096:uc004dya.3,NM_004312:uc004dyb.2
ARRB1	-1.53788	-0.0418202	1762.99	1980	628	661.05	74	66	64	72	NM_004041:uc001owe.2,NM_020251:uc001owf.2
ARRB2	0.809042	-2.3173	334	335	541.12	631	1359.9	1451.07	290	274	AB209786:uc002fyn.3,AK097542:uc002fym.3,AK297181:uc010vsg.2,DQ664180:uc002fyl.3,NM_004313:uc002fyj.3,NM_199004:uc002fyk.3
ARRDC1	-1.417	-0.858858	1056.65	1281.52	419.43	456.19	350	370	213	184	AB209523:uc004cnx.2,AK308376:uc004cnp.2,NM_152285:uc004cns.3
ARRDC2	0.824229	-0.363849	391	420.03	674	762	259	334.24	229	232	NM_001025604:uc002nhu.3,NM_015683:uc002nhv.3
ARRDC3	-0.206398	1.54352	1681	1781.52	1366	1634.96	250	244.99	752.92	690	NM_020801:uc003kjz.2
ARRDC4	0.365865	-0.142019	696.85	744.6	834.35	1023.18	17	15	13	16	AX748078:uc002bui.4,NM_183376:uc010bom.3
ARSA	1.26938	0.317602	748.91	783.76	1769.93	1924.69	297.8	286.71	363.09	365.36	AK301098:uc010hbf.3,NM_000487:uc021wse.1,NM_001085425:uc003bmz.4,NM_001085426:uc021wsd.1,NM_001085427:uc021wsf.1,NM_001085428:uc003bna.4
ARSB	0.649893	1.1496	478.74	597.19	790.71	897.48	292.72	317.74	693.9	660.42	NM_000046:uc003kfq.3,NM_198709:uc003kfr.4
ARSD	-0.520898	0.0352725	1333.12	1325.38	862.7	990.11	291.02	290.79	318.25	277.96	BC080179:uc004crb.4,NM_001669:uc004cqy.3
ARSE	0	-0.38548	1	0	0	1	426.01	427	350	303	AK293648:uc011mhi.2,AK301004:uc011mhh.2,NM_000047:uc004crc.4
ARSG	1.05226	-0.63743	95	109	216.05	207	11	3	4	5	AK311327:uc010dex.1,NM_014960:uc002jhc.2
ARSI	0.265345	-0.848557	43	61	55	70	243	272	138	148	NM_001012301:uc003lrv.2
ARSJ	-1.81986	-0.389947	2139.94	2277.23	546.29	704.87	106	122	87	87	AK307532:uc010imv.1,AM049401:uc010imu.1,NM_024590:uc003ibq.1
ARSK	1.43735	0.248797	268.9	303.97	727.57	823.89	138.89	134.36	161.65	163.03	BC080567:uc003klc.3,BC144160:uc010jbg.3,BC144161:uc011cum.2,NM_198150:uc003kld.3
ART3	0.987953	1.03317	9.76	13.69	29.44	17.07	5.16	5.59	7.35	14.65	AK308810:uc010ija.2,AY543658:uc003hjj.3,AY543659:uc003hji.3,AY550336:uc003hjp.3,AY550337:uc010ijb.3,AY550338:uc003hjq.3,AY550341:uc003hjr.3,AY550343:uc010ijc.3,AY550345:uc010ijd.3,NM_001130016:uc003hjo.3,NM_001130017:uc003hjk.3,NM_001179:uc003hjn.3
ARTN	-1.18078	0.438587	395	470.97	187.99	194	5	5.33	6	8	HI544298:uc001cku.3,HI544300:uc001ckw.3,NM_001136215:uc001ckt.3,NM_057090:uc001ckv.3,NM_057091:uc001cks.3
ARV1	0.980837	-0.345364	178	225.95	363.24	434	270	242	195	208	AK293049:uc009xfl.1,NM_022786:uc001huh.3
ARVCF	-1.8959	0.342392	172	188.99	52	45	28	28	37	34	AK092664:uc002zqy.3,NM_001670:uc002zqz.3
ARX	0.152003	-3.64386	6	3	5	5	11	14	0	2	NM_139058:uc004dbp.4
AS3MT	1.55387	-1.21198	53.04	67.35	157.19	196.28	168.73	179.61	69.59	80.78	AK309737:uc009xxh.3,NM_020682:uc001kwk.3,NR_037644:uc001kwj.3
ASAH1	-0.907157	-0.612668	2553.06	2825.02	1310.78	1557	883	769.94	551	530	AK098299:uc003wym.2,NM_001127505:uc003wyo.2,NM_004315:uc003wyn.2,NM_177924:uc003wyl.2
ASAH2	0.377012	-0.935993	7.16	12.83	6.25	19.71	2.49	2.58	0	2.65	NM_001143974:uc009xos.3,NM_019893:uc001jjd.3
ASAH2B	-0.371843	0.694686	162.87	200.15	120.25	160.29	11.51	13.42	24	16.35	AK294369:uc010qhm.2,NM_001079516:uc001jjg.3
ASAP1	0.505833	-0.247691	4007.92	5107.38	6007	6936.21	2649.16	2579.52	2236.1	2167.72	AB033075:uc003ysz.2,NM_001247996:uc011liw.2,NM_018482:uc003yta.2
ASAP1-IT1	0		1	0	1	0	0	0	0	0	NR_002765:uc003ytc.1
ASAP2	0.0625399	0.727634	2765.98	3349	2932.87	3453.02	937	848	1542.95	1412.87	NM_001135191:uc002qzi.2,NM_003887:uc002qzh.2
ASAP3	0.914613	-0.156119	190	201	347.06	390	112	122	103	107	AK000206:uc001bgy.1,AK299359:uc010odz.1,BC023519:uc001bhc.1,NM_001143778:uc010oea.1,NM_017707:uc001bha.2
ASB1	1.16042	0.267905	1579.31	1898.16	3645.82	4127.13	672.09	656.06	843.04	756.13	NM_001040445:uc002vyg.3
ASB11	0.650164	-0.654714	9.33	9.2	9.22	19.86	14.46	12.13	11.84	5.05	BC103873:uc010nes.2,NM_001012428:uc004cwo.2,NM_001201583:uc010net.2,NM_080873:uc004cwp.2
ASB13	0.118054	-0.104662	668	785.03	707.02	869.91	222	221	215	197	AF403031:uc009xic.2,NM_024701:uc001iig.2,NR_024581:uc001iii.2,NR_037164:uc001iih.2
ASB14	1.34395	0.736966	11	2	18	15	5	1	5	5	CCDS46856:uc021wzs.1,NM_001142733:uc003diq.3,NM_130387:uc003dip.1
ASB16	-0.00970237	-0.719557	37.34	31.29	35.37	32.8	17.08	26.03	13.01	13.17	AY557346:uc002ifm.1,NM_080863:uc002ifl.1
ASB2	-3.83289	3.32193	66	48	5	3	0	1	7	3	AK002049:uc001yce.1,AK093271:uc001ycb.2,NM_001202429:uc001ycd.3,NM_016150:uc001ycc.2
ASB3	0.811827	-0.227759	655.86	766	1170.98	1325	219	185	174	171	AB209795:uc002rxf.2,AK303133:uc010yoo.2,NM_001201965:uc021vhl.1,NM_016115:uc002rxg.2,NM_145863:uc002rxh.2
ASB4	-0.0758964	-1.36923	38.76	43	30	47.57	10	21	5	7	NM_016116:uc011kij.2,NM_145872:uc003unx.3
ASB5	0.777608		3	4	8	4	1	0	0	0	AK098693:uc003iup.2,NM_080874:uc003iuq.2
ASB6	-0.0665673	-0.528501	1993.35	2541.98	2123.93	2206.89	589.2	564.21	388.92	410.71	AK299193:uc011mbt.2,BX648923:uc004bye.1,NM_001202403:uc010myx.2,NM_017873:uc004byf.2,NM_177999:uc004byg.2
ASB7	0.235083	0.167981	878.17	1059	1064	1216	273.34	263	304	298.57	NM_024708:uc002bwj.3,NM_198243:uc002bwk.3
ASB8	-0.426974	0.287816	926.21	1105.45	776.61	734.58	200.59	179.09	218.34	245.17	AK297013:uc010slr.2,NM_024095:uc001rrh.3
ASB9	-1.80414	-0.508094	507	614	157	164	304	299	229	195	AY337578:uc004cwn.2,NM_001031739:uc004cwl.3,NM_001168530:uc004cwm.3,NM_001168531:uc010ner.3,NM_024087:uc004cwk.3
ASB9P1	-0.222392	0	4	3	3	3	1	0	0	1	NR_033769:uc021svm.1
ASCC1	0.182201	-0.296246	637	848.96	761	924.99	549	520	429	441.56	AK096409:uc001jsr.2,NM_001198798:uc021pso.1,NM_001198799:uc001jst.2,NM_001198800:uc001jsu.2,NM_015947:uc001jss.2,NR_045564:uc010qju.2
ASCC2	0.384754	-0.196595	1763.99	2269.19	2512	2753.87	466.69	465	410	403	AK022886:uc003ags.3,NM_001242906:uc011akr.2,NM_032204:uc003agr.3
ASCC3	-0.214219	-0.100416	2960.91	3375.76	2431	3031.29	925.91	888.74	827.65	864.99	AK299117:uc011eai.1,AK307903:uc010kcv.3,BC026066:uc003pql.3,NM_006828:uc003pqk.3,NM_022091:uc003pqm.3
ASCL2	-2		3	1	0	1	0	0	0	0	CCDS7732:uc021qcf.1,NM_005170:uc001lvu.3
ASF1A	-0.602613	0.276623	929.03	1069.8	576.35	740	152	165	186	198	NM_014034:uc011ebn.2
ASF1B	-1.06598	-0.0420047	1967.05	2262	934	1086	600	550	577	540	NM_018154:uc002mye.3
ASGR1	1.67807	-1.45943	9	11	34	30	7	4	3	1	AK308677:uc010clx.1,NM_001197216:uc021toy.1,NM_001671:uc002ges.4
ASGR2	2		1	2	8	4	0	1	0	0	AK303787:uc010vtl.1,AK310123:uc010clw.2,NM_001181:uc002gep.3,NM_001201352:uc002geo.2,NM_080912:uc002ger.3,NM_080913:uc002geq.3,NM_080914:uc002gen.1
ASH1L	0.152593	0.264204	6534.73	7653.59	7205.16	8566.09	1001.93	954	1188.15	1160.87	AF257305:uc009wqq.3,AK307595:uc009wqr.1,NM_018489:uc001fkt.3
ASH2L	-0.0555095	-0.170376	1512.01	1724.14	1452	1662	396	403	382	328	AF056717:uc010lwa.3,AK298483:uc011lbk.2,NM_001105214:uc003xku.4,NM_004674:uc003xkt.4
ASIP	-1.58496		2	1	0	1	1	0	0	0	NM_001672:uc002xah.1
ASL	0.466524	0.108182	1105.75	1393.54	1618.94	1834.52	238.72	241.83	234.92	283.05	AK300519:uc011kdu.1,AK310912:uc010kzx.2,AK316334:uc011kdv.1,NM_000048:uc003tuo.3,NM_001024943:uc003tup.3,NM_001024944:uc003tuq.3,NM_001024946:uc003tur.3
ASMT	2.0145	0.584963	1	0.98	3	5	1	1	0	3	NM_001171038:uc010ncy.3,NM_001171038:uc010nvy.3,NM_001171039:uc004cqe.3,NM_001171039:uc004fpr.3,NM_004043:uc004cqd.3,NM_004043:uc004fpq.3
ASMTL	1.50987	-0.269155	592.61	660.97	1612	1957.99	287.63	292	252	228.98	AK297805:uc011mhe.2,AK297805:uc011nal.2,NM_001173473:uc011mhf.2,NM_001173473:uc011nam.2,NM_001173474:uc004cpy.2,NM_001173474:uc004fpl.2,NM_004192:uc004cpx.2,NM_004192:uc004fpk.2
ASMTL-AS1	-0.0964593	0.716249	123.87	133.11	97.77	142.59	65.35	55.43	87.38	111.05	NR_026710:uc004cpv.3,NR_026710:uc004fpi.3,NR_026711:uc004cpw.3,NR_026711:uc004fpj.3
ASNA1	-0.285131	-0.00559546	1485.92	1831.99	1273.88	1449.02	566	519	567	513.8	NM_004317:uc002muv.3
ASNS	1.82998	-0.955494	1123	1280	3981.45	4562	934.01	885	477	461	NM_001178075:uc011kio.2,NM_001178076:uc003uox.4,NM_001178077:uc011kin.2,NM_001673:uc003uov.4,NM_133436:uc003uot.4,NM_183356:uc003uou.4
ASNSD1	-0.191648	0.36184	1668.26	2106.09	1501.97	1802.87	582.01	474	663	694.04	NM_019048:uc002uqt.3
ASPDH	2.32193		3	0	6	9	0	3	0	0	NM_001024656:uc002psr.4,NM_001114598:uc010enz.3
ASPH	-0.294848	0.378156	42531.6	45083.4	32981.8	38438.3	15492.9	14481	19537.8	19418.7	FJ461473:uc003xuo.2,NM_001164750:uc011leg.2,NM_001164751:uc011lei.2,NM_001164752:uc011leh.2,NM_001164753:uc011lej.2,NM_001164754:uc011lek.2,NM_001164755:uc003xun.3,NM_001164756:uc003xur.3,NM_004318:uc003xuj.3,NM_020164:uc011lel.2,NM_032466:uc003xum.3,NM_032467:uc011lem.2,NM_032468:uc003xul.3
ASPHD1	2.20555	-0.526748	36	44	189	180	141	199	113	123	AF070642:uc002duu.3,BC144152:uc010bzi.2,NM_181718:uc002dut.3
ASPHD2	3.97776	-0.378512	25	32	403.05	495	34	31	24	26	NM_020437:uc003acg.2
ASPM	-0.0635359	0.467204	6109.73	7037.59	5621.31	6959.57	1760.52	1595.15	2272.83	2366.14	AY971957:uc001gtw.4,NM_001206846:uc001gtv.3,NM_018136:uc001gtu.3
ASPRV1	0.234465	1.16993	9	8	11	9	2	2	3	6	NM_152792:uc002sfz.4
ASPSCR1	-0.0348876	-0.386377	639.1	830	700	734	246	269	202	192	AK057851:uc002kda.3,BC006152:uc002kdb.1,NM_001251888:uc002kcy.3,NM_024083:uc002kcx.3,NR_045351:uc021ufj.1
ASRGL1	1.2437	-1.13979	27.68	29.84	74.65	61.56	226.99	188.06	98.2	90.16	AK091737:uc001nth.1,BC006267:uc021qkl.1,BC064963:uc001ntg.4,NM_001083926:uc001ntf.4,NM_025080:uc001nte.4
ASS1	1.20221	-1.90837	298	360	700	814	112	132	35	30	AK027126:uc010mza.3,NM_000050:uc004bzm.3,NM_054012:uc004bzn.3
ASTE1	-0.137713	-0.0524674	366.09	419.6	340.4	373.76	53	59	54	54	AK294156:uc011blj.1,BC069265:uc010htm.1,NM_014065:uc003env.1
ASTL	0		1	0	0	1	0	0	0	0	NM_001002036:uc010yui.2
ASTN2	-0.973123	-0.143391	2441.66	2795.38	1230.46	1437.3	475.41	421.63	367.78	444.39	AK127350:uc022bml.1,BC143289:uc011lxt.2,BX649176:uc022bmm.1,NM_001184734:uc011lxs.2,NM_001184735:uc022bmn.1,NM_014010:uc004bjt.2,NM_198186:uc004bjp.2,NM_198187:uc011lxr.2,NM_198188:uc004bjq.2
ASUN	0.488231	0.276357	2163.33	2718.97	3172.65	3675.87	553	489	580	682	AF274950:uc001rhj.4,AK297948:uc010sjk.2,NM_018164:uc001rhk.4
ASXL1	0.230151	0.282926	4709	5615.78	5642.59	6467.94	1252.01	1251.08	1524.41	1521	AK122923:uc010geb.3,BC064984:uc002wxr.2,CCDS13201:uc021wbw.1,NM_001164603:uc002wxt.3,NM_015338:uc002wxs.3
ASXL2	-0.1963	0.0216088	2996.97	3442.12	2611.98	3007.97	1056.95	933	981.98	1038	BC042999:uc002rgt.1,NM_018263:uc002rgs.2
ASXL3	0		1	0	0	1	0	0	0	0	AK131454:uc002kxq.2,NM_030632:uc010dmg.1
ASZ1	0.0232074		88	97	98	90	0	0	0	0	BC144207:uc011knp.1,BC144212:uc011kno.1,NM_130768:uc003vjb.2
ATAD1	0.431472	-0.112686	1839.98	2116.06	2524.14	2811.01	774.11	718	703	677	AF361493:uc001key.1,AK304297:uc010qmr.1,BC073998:uc009xth.1,NM_032810:uc001kez.1
ATAD2	-0.901566	0.0647298	11393.2	13747.2	6159.15	7298.64	1609.72	1607.17	1714.23	1650.28	BC007123:uc003yqj.3,BC143716:uc011lii.2,CR749832:uc003yqi.4,NM_014109:uc003yqh.4
ATAD2B	-0.941198	-0.340531	1141.99	1264	617	636.04	345	336	264.99	272.83	AK125718:uc002rej.4,BC037408:uc010exx.2,BC171846:uc010yki.2,NM_001242338:uc002rei.4,NM_017552:uc002rek.4
ATAD3A	-0.298312	0.0375782	2743.7	3530.18	2449.32	2652.62	424.37	429.76	446.45	430.22	NM_001170535:uc001aga.2,NM_001170536:uc001agb.2,NM_018188:uc001afz.2
ATAD3B	-0.618822	0.367073	2061.03	2884.56	1514.33	1706.25	28.24	13.35	32.74	20.9	AB384588:uc001afx.3,AF343078:uc021oeq.1,AK097309:uc001afw.2,NM_031921:uc001afv.3
ATAD3C	0.596003	0.138311	29.81	45.26	60.87	52.6	7.78	11.7	12.62	8.82	NM_001039211:uc001aft.2
ATAD5	-0.592151	-0.467787	1354.04	1687.96	891.99	1125.93	376	341.77	246	273	AK022797:uc002hft.1,NM_024857:uc002hfs.1
ATAT1	1.30634	0.394078	550	621.89	1383.02	1515.23	78	78	101	104	AK023220:uc003rdc.3,NM_001031722:uc003nqv.3,NM_001254952:uc003nqs.4,NM_024909:uc003nqr.4,NR_033821:uc003rdd.3
ATCAY	0.522933	-0.120478	65.09	93.4	113.44	114.29	74.66	58.27	52.54	69.74	AK299522:uc010xhz.2,BC008736:uc010dts.3,NM_033064:uc002lyy.4
ATE1	-0.047389	-0.188407	495	620	476.97	602	438	436	398	369	AK124669:uc001lfr.3,AK296356:uc010qtr.2,AK299101:uc010qtt.2,AK303604:uc010qts.2,AK308926:uc009xzu.3,NM_001001976:uc001lfq.3,NM_007041:uc001lfp.3
ATF1	-0.3013	0.295974	1375	1531	1104	1254.28	274.73	271	339	331	AK299240:uc010smu.2,NM_005171:uc001rww.4
ATF2	0.938212	0.710671	662.15	720	1212.93	1435.48	261	269.99	442	427	AK128731:uc010fqv.3,BC026175:uc002ujy.1,DQ003036:uc002ujx.1,DQ003038:uc002ujo.3,DQ003039:uc002ujt.3,DQ003040:uc002uju.3,DQ003041:uc002ujq.3,DQ003042:uc002ujs.3,DQ003043:uc002ujp.3,DQ003044:uc002ujr.3,DQ003045:uc002ujm.3,DQ003046:uc002ujn.3,DQ003047:uc002ujv.3,DQ003048:uc002ujw.1,DQ003049:uc010fqu.3,NM_001880:uc002ujl.3
ATF3	0.420411	-1.52546	177	225	258	280	49	46	14	19	AK294296:uc001hjj.3,NM_001030287:uc001hjf.3,NM_001040619:uc001hji.3,NM_001206484:uc021pit.1,NM_001206486:uc021piv.1,NM_001206488:uc021piu.1,NM_001674:uc001hjh.3
ATF4	0.408178	0.160708	10188.2	12016.7	13972.6	15493.5	2954.63	2915.82	3388.89	3173.31	AK296028:uc011aol.1,NM_001675:uc003aya.3,NM_182810:uc003axz.3
ATF5	-1.54207	0.154591	1392.68	1738	511.82	563.23	546	568	611	629	NM_001193646:uc002prd.3,NM_012068:uc010enq.2
ATF6	0.700587	0.377665	2495.96	2973.47	4099.07	4789.66	545.38	498.64	693.85	662.58	AB208929:uc001gbq.2,NM_007348:uc001gbs.3
ATF6B	0.439634	0.450081	1903.42	2161.36	2622.3	2890.6	555.92	564.65	771.7	759.13	AK000928:uc003nzp.1,CU678947:uc011dph.2,CU678948:uc011dpg.2,NM_001136153:uc003nzo.3,NM_004381:uc003nzn.3,U52696:uc003nzm.1
ATF7	0.32215	0.483893	1644.92	2059.47	2147.36	2483.84	447	346	528.02	581	AK298853:uc010sok.1,NM_001130059:uc001sdy.3,NM_001130060:uc010sol.2,NM_001206682:uc001seb.4,NM_001206683:uc001sea.4,NM_006856:uc001sdz.3
ATF7IP	0.212845	0.234291	792.89	979.44	980.44	1073.64	335	305.85	371.85	382	AK025060:uc001rbu.3,AK299320:uc010shs.1,AK304184:uc010sht.1,AY337596:uc001rca.3,BC037312:uc001rbz.1,BC053625:uc001rbx.3,BC063855:uc001rbv.1,BX648096:uc001rby.4,NM_018179:uc001rbw.3
ATF7IP2	0.825365	-0.419225	106	131	186	233.96	61	54	43	43	AK296565:uc010uyp.2,AK299040:uc010uyo.2,AX748112:uc002czv.3,BC033891:uc002czu.3,BC144468:uc010uyq.2,NM_024997:uc002czw.3
ATG10	0.241835	-0.0590774	268.56	311.07	356	329.41	147.87	136.76	134.06	139.15	AK024016:uc003khq.2,AK225969:uc010jas.3,NM_001131028:uc003khs.3,NM_031482:uc003khr.3
ATG12	0.933321	0.28913	2101.27	2422.73	3986.52	4652.81	458.37	442.52	550.05	550.75	BC011033:uc003kri.3,NM_004707:uc003krh.3,NR_033362:uc021ycs.1,NR_033363:uc021ycr.1
ATG13	0.625622	0.148377	1148.71	1313.42	1772.7	2026.06	692.39	694.86	793.77	743.75	NM_001142673:uc009yld.3,NM_001205119:uc001nda.3,NM_001205120:uc001ndb.3,NM_001205121:uc001ndc.3,NM_001205122:uc010rgv.2,NM_014741:uc001ncz.3
ATG14	0.697284	0.26016	1493.74	1793.32	2438.58	2891.22	182.51	188.47	211.38	232.91	AB020638:uc001xbw.2,NM_014924:uc001xbx.2
ATG16L1	-0.642675	-0.752478	3685.43	4566.11	2504.14	2781.17	1228.97	1195.29	760	679	AK123876:uc002vtz.3,BC013411:uc002vub.3,NM_001190266:uc002vud.4,NM_001190267:uc021vyl.1,NM_017974:uc002vua.3,NM_030803:uc002vty.3,NM_198890:uc002vtx.2
ATG16L2	1.97696	0.28464	213.71	283.34	916.98	1039.72	156	182	226.13	185.59	AK303270:uc010rrf.1,AX746524:uc001ote.3,BC069189:uc009ytj.2,BC108672:uc001otc.1,NM_033388:uc001otd.3
ATG2A	-0.0340328	-0.626124	1265.71	1615	1316	1497.55	392	444.53	284	258	AK300925:uc010rnt.1,BC053596:uc001obw.3,NM_015104:uc001obx.3
ATG2B	0.508283	0.132828	961.14	1127	1359	1611.08	600	552	607	656.1	NM_018036:uc001yfi.3
ATG3	0.136164	0.143975	1540	1925.87	1771.03	2037.89	478	413.99	484.6	501	AK308919:uc010hqe.3,BC002830:uc003dzc.3,NM_022488:uc003dzd.3
ATG4A	0.457286	-0.123515	309	364	422	502	96	99	88	91	AK054927:uc010npi.3,AK293533:uc011msl.2,BC041862:uc004ens.3,NM_052936:uc004enr.3,NM_178270:uc004ent.3
ATG4B	0.51536	-0.0299273	2142.02	2466.99	3118	3469.89	585	584	617	528	AK027462:uc010fzp.3,AK123425:uc002wby.3,AK296818:uc010zoy.2,AK298109:uc010zox.2,AK316167:uc010zoz.2,BX648007:uc002wbu.3,NM_013325:uc002wbv.3,NM_178326:uc002wbw.3
ATG4C	1.08471	-0.0498485	375	451	818.97	932.94	154.98	110.02	129	127	NM_032852:uc001dau.3,NM_178221:uc001dat.3
ATG4D	0.0875633	0.072315	329.36	430.86	374.24	433.55	106.65	134	127.02	126	AK294676:uc010xlh.2,AK314712:uc010dxh.3,AK316454:uc010xlg.2,BC007639:uc010dxi.3,BC016845:uc010dxj.3,NM_032885:uc002mov.3
ATG5	-0.255238	-0.0925736	1265	1501	1027	1290.49	421	383	383	371.03	AK299577:uc003prg.3,AK315800:uc010kdb.3,BX537904:uc010kdc.3,NM_004849:uc003prf.3
ATG7	0.879156	0.334521	835.34	878.46	1453.69	1698.5	429.93	392.46	537	500	NM_001136031:uc003bwd.3,NM_001144912:uc011aum.2,NM_006395:uc003bwc.3
ATG9A	0.644944	0.154207	2290.32	2651.4	3627.57	4099.69	805.06	814.57	900.06	902.28	BC065534:uc002vkd.1,NM_001077198:uc002vke.1,NM_024085:uc002vkf.1
ATG9B	1.84749	-1.58496	170.91	187.84	624.94	666.11	2	4	1	1	BC128587:uc003wig.4,NM_173681:uc011kvc.2
ATHL1	1.44145	0.151234	126	154	359.46	401	357.03	430.8	424.9	450	AL832932:uc001lou.4,BC032399:uc001los.1,BC048336:uc001lov.4,BC066641:uc001lor.4,NM_025092:uc010qvu.2
ATIC	0.19649	-0.245492	5756.79	6902.96	6780.22	7726.68	2485.9	2345	2064	2011	AK298142:uc010zjo.2,NM_004044:uc002vex.4,U37436:uc002vey.4
ATL1	-1.70044	1.60446	95	100	25	35	55	43	159	139	AK223436:uc021rsw.1,CCDS9700:uc021rsx.1,NM_001127713:uc001wyd.4,NM_015915:uc001wyf.4,NM_181598:uc001wye.4
ATL2	-0.654531	-0.0416252	3777.63	4329.04	2396.02	2754	979.35	925	920.19	930	AK294049:uc010ynm.2,AK294711:uc010yno.2,AK302621:uc010ynn.2,NM_001135673:uc002rqq.3,NM_022374:uc002rqs.3,NR_024191:uc002rqr.3
ATL3	-0.584587	0.482231	2622.02	3099.08	1739	2076.06	543	490	720	723	AK097588:uc001nxl.1,AK301910:uc010rms.1,CU687313:uc010rmr.1,NM_015459:uc001nxk.1
ATM	1.03747	0.0144999	3133.33	3419.46	6093.41	7357.05	726.01	714.41	724.47	730.5	AF035328:uc009yxs.1,BC007023:uc001pkf.3,BC022307:uc001pkd.4,BC061584:uc001pkc.1,BC137169:uc001pke.2,CR749436:uc001pkg.1,NM_000051:uc001pkb.1,U33841:uc009yxr.1,Y08455:uc009yxt.1
ATMIN	-0.872742	0.286098	3659.53	4435.7	1988.01	2432.86	879	830.01	1066.85	1017.01	AB007891:uc002fgb.1,AK301781:uc010vnn.1,CR749457:uc002fga.2,NM_015251:uc002ffz.1
ATN1	0.282861	0.37388	3951.65	5184.47	5353.5	5761.55	1874.33	1971.08	2455.8	2527.21	NM_001007026:uc001qrw.1,NM_001940:uc001qrx.1,U23851:uc001qry.1
ATOH1	-1		1	1	1	0	0	0	0	0	NM_005172:uc003hta.1
ATOH7	0.584963	-1	3	5	4	8	1	1	0	1	NM_145178:uc001jnq.3
ATOH8	-6.1224	-0.404066	111	98	2	1	499	549	397	395	AL831857:uc002sqm.4,NM_032827:uc002sqn.3
ATOX1	0.536821	0.517087	950.01	1091.02	1337	1624.07	336	332	503	452.95	NM_004045:uc003luk.3
ATP10A	-1.79127	-2.3082	282.94	302	90	79	280.78	264.01	56	54	BC038712:uc001zax.3,NM_024490:uc010ayu.3
ATP10B	-0.747818	2.93681	30.41	21.63	11.08	19.91	0	1.05	6.04	2	AK025130:uc003lyo.2,AK025290:uc010jit.1,AK295081:uc011deg.1,AX746642:uc003lyp.2,BC108322:uc003lyn.3,NM_025153:uc003lym.1
ATP10D	0.169359	1.74723	1341.95	1597.87	1566	1740	84	70	264	253	AK027598:uc003gxl.1,BC057839:uc003gxj.3,NM_020453:uc003gxk.1
ATP11A	-0.349613	-0.41768	2045.49	2286.93	1598.86	1801.2	845.73	761.01	590.87	611.98	AL161996:uc010ago.3,BC024154:uc001vsm.1,NM_015205:uc001vsi.4,NM_032189:uc001vsj.4
ATP11B	0.188489	0.5801	2974.84	3256.82	3357.45	3743.96	384	351.99	555.27	545	AK296750:uc011bqm.1,AX748279:uc003flc.3,BC042180:uc003fla.3,BX537779:uc010hxf.1,BX537779:uc010hxg.3,DQ925668:uc010hxh.1,NM_014616:uc003flb.3
ATP11C	0.592192	0.369408	1895	2232.16	2832.79	3389.05	485.93	460.02	572	650	AK125474:uc004fax.3,AK125986:uc004fay.3,NM_001010986:uc004fba.3,NM_173694:uc004faz.3
ATP13A1	0.253528	-0.233283	2274.06	2800.09	2887	3161.99	673.04	687.01	587	569.99	AK074920:uc002nnf.4,AK095287:uc002nne.3,BC156250:uc002nng.3,NM_020410:uc002nnh.4
ATP13A2	0.557121	0.311973	1488.8	1809.84	2348.08	2505.31	334	403.02	465.88	449.06	AK130020:uc001bad.1,AY987009:uc009vpa.1,NM_001141973:uc001bab.2,NM_001141974:uc001bac.2,NM_022089:uc001baa.2
ATP13A3	0.798722	0.500146	6374.71	7719.24	11305	13212.2	2031.18	1953	2769.05	2866	AJ306929:uc003ftz.1,BC106085:uc003ftx.4,NM_024524:uc003fty.4
ATP13A4	0.63743	-1	3	6	8	6	0	2	1	0	AK096510:uc010hzi.3,AL512736:uc003ftf.4,BC101496:uc003fte.1,BC143604:uc011bsr.1,NM_032279:uc003ftd.3
ATP13A5	-1.22239		2	5	3	0	0	0	0	0	NM_198505:uc011bsq.2
ATP1A1	-0.260954	0.633554	19433.1	23043.1	16599.5	18848.4	2807.57	2594.35	4218.16	4162.28	AK296384:uc010owv.1,AY623119:uc001egd.2,NM_000701:uc001ege.3,NM_001160233:uc010oww.2,NM_001160234:uc010owx.2
ATP1A1OS	0.682104	0.507583	55	79	94	121	15	15	24.65	18	NR_024124:uc001egk.3,NR_024125:uc001egj.3,NR_024126:uc001egi.3,NR_027645:uc001egg.3,NR_027646:uc009whb.2
ATP1A2	1.44109	-1.13497	14.75	14.75	35.59	44.51	5.03	10.87	1	6.24	AK091617:uc001fvb.2,AK126573:uc001fvd.3,AK295048:uc010piz.1,AK308773:uc009wtg.1,NM_000702:uc001fvc.3
ATP1A3	3.28434	-0.389195	35	35	333	349	69	66	56.08	47	AK295833:uc010xwg.2,AK296557:uc010xwf.2,AK316069:uc010xwh.2,BC013763:uc002osh.3,NM_152296:uc002osg.3
ATP1A4	0.545136	-0.862155	13.16	6.55	9.97	18.79	9.08	6.28	1	7.45	AK125812:uc001fvg.3,BC036052:uc001fvf.4,NM_001001734:uc001fvh.3,NM_144699:uc001fve.4
ATP1B1	-1.4196	-0.241748	12382.8	14576.8	4636.91	5441.04	2596	2590.99	2129	2257.74	NM_001677:uc001gfr.1
ATP1B2	0.2045	1.11253	7.98	11.26	8.43	13.74	3.14	7.4	11.7	11.09	NM_001678:uc002gif.1
ATP1B3	0.215964	0.499158	2905.95	3288.39	3331	3863.6	1311.62	1190	1753.3	1782.46	AK293697:uc011bne.1,NM_001679:uc003eug.1
ATP1B4	0.757004	1.0633	14.75	38.73	48.05	42.33	12.49	14.71	20.34	36.5	BC143406:uc011mtx.2,BC143407:uc011mty.2,NM_001142447:uc004esr.3,NM_012069:uc004esq.3
ATP2A1	0.467126	-0.131245	64	72	98	90	26	20	15	27	AK128456:uc002drp.1,EF139860:uc010bym.1,NM_004320:uc002drn.1,NM_173201:uc002dro.1
ATP2A2	-0.612587	-0.110081	28509	33678.8	18893.8	21778.4	11435	11434.8	10595	10594.6	AK293877:uc021rdt.1,AY186578:uc009zvn.3,BX648282:uc001tqn.4,NM_001681:uc001tql.4,NM_170665:uc001tqk.4
ATP2A3	2.24667	-0.568023	230	259	1094	1226.73	167	214	132	125	AY460339:uc010ckn.2,NM_005173:uc002fxc.2,NM_174953:uc002fwy.2,NM_174954:uc002fwz.2,NM_174955:uc002fxb.2,NM_174956:uc002fxa.2,NM_174957:uc002fxd.2,NM_174958:uc002fwx.2
ATP2B1	-0.57371	-0.757417	6931.07	8442.79	4689.98	5639.51	1654.98	1727.7	1045	956.04	AK024895:uc001tbf.3,NM_001001323:uc001tbg.3,NM_001682:uc001tbh.3,U15687:uc009zsr.3
ATP2B3		-1	0	0	2	1	1	3	1	1	AK307765:uc010nuf.1,DQ201779:uc004fhu.1,NM_001001344:uc004fht.1,NM_021949:uc004fhs.1
ATP2B4	-0.492312	1.07368	3831.72	4224.03	2632	3094.71	451.01	497	990.39	1004.98	BC150293:uc009xaq.3,NM_001001396:uc001gzv.3,NM_001684:uc001gzw.3,U42062:uc009xar.3,U42378:uc001gzx.3
ATP2C1	0.08133	0.222414	4844.95	5723.41	5179.9	6001.35	851	892	997	1036.53	AB209265:uc003enu.3,NM_001001485:uc003enm.3,NM_001001486:uc003ens.3,NM_001001487:uc003ent.3,NM_001199179:uc003enl.3,NM_001199180:uc011bli.2,NM_001199181:uc011blg.2,NM_001199182:uc011blh.2,NM_001199183:uc003enn.3,NM_001199184:uc003enk.3,NM_001199185:uc003enp.3,NM_014382:uc003eno.3
ATP2C2	-2.70964	1.45943	307	307.91	43	51	2	2	3	8	AB014603:uc002fhy.3,AK091051:uc002fhz.3,AX747697:uc002fia.3,BX648333:uc010chj.3,NM_014861:uc002fhx.3
ATP4A	1.32193		3	5	12	8	0	1	0	0	AK308474:uc010eee.1,NM_000704:uc002oal.1
ATP4B	2.22239		2	1	7	7	0	0	0	0	AK310129:uc010agy.2,NM_000705:uc001vtz.3
ATP5A1	0.232997	-0.0864263	7756.25	9340.01	9407.47	10685.3	4085	3870	3690.99	3801.45	AK092735:uc002lbs.1,AK289457:uc010dnl.1,AK294804:uc010xct.1,AK310051:uc010dnm.1,NM_001001937:uc002lbt.1,NM_004046:uc002lbr.1
ATP5B	-0.285765	-0.0609636	26994	32655.3	23001.8	25929	10403.6	9938	9868.99	9630.92	NM_001686:uc001slr.3
ATP5C1	-0.117652	-0.0332534	3321.04	3882.95	3151.42	3488.4	2137	1894	1978.15	1961	AK292896:uc009xiq.1,AK294061:uc010qbb.2,AK296803:uc010qbc.1,NM_001001973:uc001iju.3,NM_005174:uc001ijv.3
ATP5D	-0.808795	-0.233567	914	1058.03	503.75	622	349	407	319	324	NM_001001975:uc002lrn.3,NM_001687:uc002lro.3
ATP5E	-0.214236	0.219999	6885.75	8123.92	5954.17	6984.2	1375.39	1223.3	1531.86	1494.92	NM_006886:uc002yal.3
ATP5EP2	0.0404264	1.58257	27.2	45.29	34.29	40.26	2.02	2.01	4.03	8.04	NR_002162:uc001uru.3
ATP5F1	-0.155029	-0.285026	5411.55	6626.72	5021.86	5789.88	1252.1	1132.14	976.74	980.07	AK308266:uc009wgf.1,NM_001688:uc001ebc.3
ATP5G1	-0.018529	-0.753635	1361.36	1653.25	1409.44	1566.7	1469.81	1420.24	822.09	892.02	NM_001002027:uc002ioh.3,NM_005175:uc002iog.3
ATP5G2	-0.0111905	-0.0326263	5382.29	6166	5303.25	6155.81	2362	2297	2342	2212.82	AK311357:uc009znc.3,NM_001002031:uc001sed.3,NM_005176:uc001sec.3
ATP5G3	-0.404997	-0.108521	4027.6	5098	3238	3654	2489.85	2236.64	2174	2210	NM_001002258:uc002ujz.4,NM_001190329:uc002ukb.2,NM_001689:uc002uka.4
ATP5H	-0.3161	-0.440235	5092.07	5905.61	4096.94	4736.82	1599	1439	1143.13	1095.92	NM_001003785:uc002jmo.1,NM_006356:uc002jmn.1
ATP5I	-0.796789	0.0349098	5864.93	6957.81	3436.13	3945.01	490	407	486.97	432	BC017215:uc003gar.3,NM_007100:uc003gas.3,NR_033743:uc021xkb.1
ATP5J	-0.193795	0.0853065	3102.58	3804.11	2778.34	3260.2	591.97	538	626.8	572	NM_001003696:uc002ylw.3,NM_001003697:uc002ylt.3,NM_001003701:uc002ylv.3,NM_001003703:uc002ylu.3,NM_001685:uc002yls.3
ATP5J2	-0.55767	-0.139357	3834.61	4539.99	2689.91	2999.78	1234.3	1108	1091.63	1035	NM_001003713:uc003uql.3,NM_001003714:uc003uqo.3,NM_001039178:uc003uqn.3,NM_004889:uc003uqm.3
ATP5L	-0.856355	0.047924	5529.56	6637.06	3123	3597.19	867	796	874.17	845	NM_006476:uc001psx.3,NR_033759:uc021qrg.1
ATP5L2	-0.0678571	-0.0071955	1.7	2	1.52	2.01	2.01	0	0	2	NM_001165877:uc003bda.1
ATP5O	0.00633317	-0.0736186	3236.36	3694.02	3195.6	3765.27	945	844	877	823	DQ656023:uc002ytm.1,NM_001697:uc002ytl.3
ATP5S	0.36295	-0.0273768	253.05	253.29	301.04	350.14	72.05	72.12	65.71	75.75	AF390029:uc010ant.2,NM_001003803:uc001wxw.2,NM_001003805:uc001wxx.2,NM_015684:uc001wxv.3,NR_033761:uc021rsv.1
ATP5SL	0.0405793	-0.735442	1700.2	2066.09	1827.03	2046.7	1242.99	1251.99	747.58	750.99	AK294249:uc010xwb.2,BC005824:uc002ora.1,NM_001167867:uc002oqv.3,NM_001167868:uc010xwa.2,NM_001167869:uc002oqy.2,NM_001167870:uc002oqz.2,NM_001167871:uc002oqx.2,NM_018035:uc002oqw.2,NR_030765:uc021uuz.1
ATP6AP1	0.750839	0.274363	3385.2	4011.45	5792.51	6654.36	1236.62	1130.42	1508.76	1354.08	AK090462:uc004flg.1,AX746770:uc004flh.1,NM_001183:uc004flf.1
ATP6AP1L	0.588904	1.08311	55.71	39.33	71.61	71.34	7.62	4.69	11.12	14.96	AK022625:uc003khv.3,NM_001017971:uc003khw.3
ATP6AP2	0.229832	0.364913	3698.04	4176.1	4255.33	4978.66	1399	1401	1819	1786.85	AK293510:uc011mkn.2,AK296614:uc011mkl.2,AK314633:uc010nhc.3,AK315948:uc011mkm.2,BC010395:uc004deu.1,NM_005765:uc004det.3
ATP6V0A1	0.872026	-0.951416	674	761.01	1251.46	1374.94	607	649.95	331	319	AK098213:uc002hzu.3,AK294512:uc010wgj.2,AK294789:uc010wgl.2,AK299784:uc010wgk.2,AL137683:uc002hzt.3,BC017826:uc002hzp.1,CR627443:uc010cyg.3,NM_001130020:uc002hzs.3,NM_001130021:uc002hzr.3,NM_005177:uc002hzq.3
ATP6V0A2	-0.429544	-0.0992046	908.22	1087.44	730.13	751.64	327.89	341.31	326.51	298.22	BC022300:uc001ufq.1,NM_012463:uc001ufr.3
ATP6V0A4	-2.3505	1	70	83	18	12	1	0	1	1	NM_020632:uc003vug.3,NM_130840:uc003vuh.3,NM_130841:uc003vuf.3
ATP6V0B	-0.124101	-0.022139	1088	1387	1043	1228	521	464	497	473	BC053601:uc001clf.3,NM_001039457:uc001cle.3,NM_004047:uc001cld.3
ATP6V0C	-0.568468	0.0509037	2471.48	2959.89	1680.55	1982	784.86	904.47	921	829	NM_001198569:uc021tav.1,NM_001694:uc002cqn.3
ATP6V0D1	-0.55433	0.0229315	2035.75	2547	1421.13	1699.6	612	577	591.99	616.06	AK300570:uc010vjo.1,AK301630:uc010vjn.1,NM_004691:uc002ete.1
ATP6V0D2	0.712295	-1.42177	36.71	54	71.87	76.75	3.01	2	0	1.87	NM_152565:uc003ydp.1
ATP6V0E1	-0.281303	0.871288	1860.03	2040	1443.13	1766	1251.99	1179	2289	2158	NM_003945:uc003mcd.1
ATP6V0E2	-2.37865	-0.0871402	256.8	304.02	48.84	59	559	609	557.54	542	AK094602:uc003wgo.1,AK098362:uc003wgr.3,AK172725:uc003wgq.3,NM_001100592:uc003wgs.3,NM_145230:uc003wgp.3
ATP6V1A	0.179145	0.250251	3362.31	4033.96	3896.85	4477.3	674.29	624.56	784.19	760.68	AK293804:uc011bik.2,NM_001690:uc003eao.3
ATP6V1B1	1.85327	0.997982	9.07	12	31.1	45.03	27	23.07	51	49	AK127853:uc010fdx.3,BC035978:uc002shi.1,NM_001692:uc002shj.3
ATP6V1B2	0.592107	-0.252948	1653.7	1954.54	2640.28	2798.95	715.31	681.28	602.99	569	NM_001693:uc003wzp.3
ATP6V1C1	0.0985217	-0.429772	3719.7	4066.98	3934.11	4402.9	906	854.96	636.3	671	AK298617:uc011lhl.2,AK308632:uc010mbz.3,BX648079:uc003yla.3,NM_001695:uc003ykz.4
ATP6V1C2	0.575851	0.547903	42.44	59.22	65.89	85.64	1365.16	1278.02	1980.23	1883.99	NM_001039362:uc002ras.3,NM_144583:uc002rat.3
ATP6V1D	0.53339	0.33724	1396	1579.57	1981	2325.62	455	426	575	538	NM_015994:uc001xjf.3
ATP6V1E1	0.200718	-0.056844	2913	3402	3440.34	3817.3	788	714	753.97	690	NM_001039366:uc002zmt.1,NM_001039367:uc002zms.1,NM_001696:uc002zmr.1
ATP6V1E2	-1.15955	-0.483322	149	128	55	69	72	65	52	46	CCDS1826:uc021vgv.1,NM_080653:uc002ruy.3
ATP6V1F	0.286385	-0.345163	1540.63	2003.99	2018.97	2303.98	729	695	576	545	NM_001198909:uc022all.1,NM_004231:uc003voc.2
ATP6V1G1	0.0716881	-0.695734	3417.74	3838.03	3569.31	4056.11	712	670	425	428.24	NM_004888:uc004bjc.3
ATP6V1G2	0.754652	1.75061	33	35.1	57	57.9	3	3	14	6.19	NM_001204078:uc021yur.1,NM_130463:uc003nua.3,NM_138282:uc003ntz.3
ATP6V1H	0.187148	-0.193559	1912	2177.43	2149.88	2505.98	373	304	294	298	AK094839:uc003xrk.3,AK303229:uc011ldv.2,AK308204:uc010lyd.3,NM_015941:uc003xrm.3,NM_213619:uc003xrn.3,NM_213620:uc003xrl.3
ATP7A	-0.174397	-0.186158	989.74	1014.88	818.22	958.15	491.87	501.3	437.02	435.92	AB208828:uc004ecw.2,AK096667:uc004ecv.2,NM_000052:uc004ecx.4
ATP7B	4.0123	-0.190522	4	6.07	87.2	75.3	170	121	130	125	AK302074:uc010tgs.1,AK302490:uc010tgw.1,BC117200:uc010adv.2,BC143973:uc010tgt.1,BC143975:uc010tgv.1,BC143976:uc010tgu.1,BX648261:uc001vfv.2,NM_000053:uc001vfw.2,NM_001005918:uc001vfx.2,NM_001243182:uc001vfy.2
ATP8A1	-0.324082	-1.02739	1245.9	1284	920	1100.9	8	4.23	2	4	AK295616:uc011byz.1,BX648675:uc003gwq.2,NM_001105529:uc003gws.2,NM_006095:uc003gwr.2
ATP8A2		6.37504	0	0	8	5	0	1	36	47	AF236871:uc001uql.1,AK302980:uc010tdi.2,AK310254:uc010aaj.1,BC144229:uc010tdj.2,NM_016529:uc001uqk.3
ATP8B1	-2.56188	0.793782	1150.02	1240.64	190.78	214.09	400	409.2	691.8	711.04	NM_005603:uc002lgw.3
ATP8B2	4.39895	1.14598	259.02	296.7	5485.93	6237.98	540.58	568.78	1272.02	1182.96	AK054886:uc001fey.1,NM_001005855:uc001few.3,NM_020452:uc001fex.3
ATP8B3	0.184634	-0.608121	1634.57	1796.51	1802.47	2097.05	115.86	124.03	66.84	90.54	AK125225:uc002ltz.1,AK125969:uc002ltx.3,BC033179:uc002lty.1,NM_001178002:uc002ltv.3,NM_138813:uc002ltw.3
[truncated: 18,444 more rows]
