# Supplementary material for: Altered Transcriptional Control Networks with Trans-Differentiation of Isogenic Mutant-KRas NSCLC Models
Source: Front Oncol. 2014 Dec 8;4:344. doi: 10.3389/fonc.2014.00344 (PMC4259114; doi:10.3389/fonc.2014.00344)
Supplement: Table S1 — Excel format table of RSEM normalized H358 and A549 genes from RNA-Seq, edited where any read is non-zero. [file Data_Sheet_1.ZIP › TableS2.xlsx]

## Sheet: Table S2
Gene Symbol	ParentSequenceMod	Peptide N A549	Peptide N H358
44M2.3	Phospho(S)@18		4
AAK1	Phospho(T)@620Phospho(S)@624		21
AAK1	Phospho(S)@618Phospho(S)@624		18
ABCC4	Phospho(T)@646	9
ABCF1	Phospho(S)@140	22
ABCF1	Phospho(S)@109	8
ABCF1	Phospho(S)@228	5
ABCF1	Phospho(S)@105Phospho(S)@109		18
ABLIM3	Phospho(S)@373		4
ABLIM3	Phospho(S)@503		4
ACIN1	Phospho(S)@216	15
ACIN1	Phospho(S)@710		13
ACIN1	Phospho(S)@490		7
ACIN1	Phospho(S)@838		6
ACLY	Phospho(S)@481	17
ACLY	Phospho(S)@455	8	22
ACLY	Phospho(T)@447		21
ACSS2	Phospho(S)@30		5
ADAM17	Phospho(S)@791		7
ADAM9	Phospho(S)@758Phospho(T)@761		7
ADD1	Phospho(S)@726	12
ADD2	Phospho(S)@713	12
ADD2	Phospho(S)@592	10
ADD3	Phospho(S)@693	12
AFAP1	Phospho(S)@668		8
AFF4	Phospho(S)@858Phospho(S)@862	3	13
AFF4	Phospho(S)@859Phospho(S)@862	1	5
AGFG1	Phospho(T)@177Phospho(S)@181	14
AGFG1	Phospho(T)@177Phospho(S)@179	5
AHNAK	Phospho(S)@5841	43
AHNAK	Phospho(S)@135	26	62
AHNAK	Phospho(S)@216	16	20
AHNAK	Phospho(S)@5110	14	14
AHNAK	Phospho(S)@5763	10	48
AHNAK	Phospho(S)@5731	8	30
AHNAK	Phospho(S)@2397	7	1
AHNAK	Phospho(T)@4766	7
AHNAK	Phospho(S)@5448	6
AHNAK	Phospho(S)@4986	5	6
AHNAK	Phospho(S)@5782	5
AHNAK	Phospho(S)@3426	1	21
AHNAK	Phospho(S)@177	1	19
AHNAK	Phospho(S)@5739	1	7
AHNAK	Phospho(S)@5731Phospho(S)@5739	1	4
AHNAK	Phospho(S)@212Phospho(S)@216		20
AHNAK	Phospho(S)@5752		14
AHNAK	Phospho(S)@5752Phospho(S)@5763		14
AHNAK	Phospho(S)@5749Phospho(S)@5752		8
AHNAK	Phospho(S)@210Phospho(S)@216		6
AHNAK	Phospho(S)@5749Phospho(S)@5763		5
AHNAK	Phospho(S)@41		4
AHNAK	Phospho(S)@5749		4
AHNAK	Phospho(S)@5749Phospho(S)@5752Phospho(S)@5763		4
AHNAK2	Phospho(S)@3330	3	7
AHNAK2	Phospho(S)@294	1	31
AHNAK2	Phospho(S)@280		7
AHNAK2	Phospho(S)@1506		4
AHSG	Phospho(S)@138	94
AHSG	Phospho(S)@135	6
AKAP12	Phospho(S)@627	26
AKAP12	Phospho(S)@598	20	3
AKAP12	Phospho(S)@120	19
AKAP12	Phospho(S)@612	17	3
AKAP12	Phospho(S)@627Phospho(S)@629	14
AKAP12	Phospho(S)@1331		8
AKAP2	Phospho(S)@393		6
AKAP8	Phospho(S)@339		14
AKR1C3	Phospho(S)@129	4
AKT1	Phospho(S)@124		9
AKT1S1	Phospho(S)@88Phospho(S)@92	7	8
ALS2	Phospho(S)@483Phospho(S)@492		5
AMPD2	Phospho(S)@168		18
ANKRD13D	Phospho(S)@465Phospho(T)@469		13
ANLN	Phospho(S)@295		18
API5	Phospho(S)@464		10
ARFGAP2	Phospho(S)@146	9
ARFGEF1	Phospho(S)@1569	1	11
ARFGEF1	Phospho(T)@894		7
ARFGEF2	Phospho(S)@227	5
ARGLU1	Phospho(S)@77	24
ARHGAP12	Phospho(T)@231Phospho(S)@240		8
ARHGAP5	Phospho(S)@1173Phospho(S)@1176		6
ARHGEF2	Phospho(S)@151		6
ARHGEF2	Phospho(S)@174		6
ARHGEF2	Phospho(S)@696		6
ARHGEF2	Phospho(S)@956Phospho(S)@960		4
ASAP1	Phospho(S)@717		4
ASAP2	Phospho(S)@701	12	3
ASH1L	Phospho(S)@355		9
ASH1L	Phospho(T)@363		7
ASMTL	Phospho(S)@239		4
ATP2B1	Phospho(S)@1193	6	3
ATP2B1	Phospho(T)@1203	4
ATRX	Phospho(S)@677	8
ATXN2L	Phospho(S)@339	6	8
ATXN2L	Phospho(S)@111		10
ATXN2L	Phospho(S)@341		5
AZI1	Phospho(S)@89		5
BAG3	Phospho(S)@284Phospho(S)@289		9
BAG3	Phospho(S)@284Phospho(S)@291		9
BAG3	Phospho(S)@275Phospho(S)@279		8
BAG3	Phospho(T)@285Phospho(S)@289		5
BAIAP2	Phospho(S)@454		12
BAIAP2	Phospho(S)@366		7
BAIAP2	Phospho(S)@453		5
BAIAP2L1	Phospho(S)@281		6
BASP1	Phospho(S)@164	5
BAT2	Phospho(S)@761Phospho(S)@764		4
BAT2L1	Phospho(S)@388	5	2
BAZ1B	Phospho(S)@1468	13
BBX	Phospho(S)@844	4
BCKDHA	Phospho(S)@347	10
BCL9L	Phospho(S)@118		5
BCLAF1	Phospho(S)@531	28
BCLAF1	Phospho(S)@512	26
BCLAF1	Phospho(S)@177	19
BCLAF1	Phospho(S)@397	14
BCLAF1	Phospho(S)@658	14
BCLAF1	Phospho(S)@285Phospho(S)@290	12	3
BCLAF1	Phospho(S)@268	6
BCLAF1	Phospho(S)@648	5
BCLAF1	Phospho(S)@287Phospho(S)@290	4
BCLAF1	Phospho(S)@496	4
BCLAF1	Phospho(S)@183	3	5
BCLAF1	Phospho(T)@257Phospho(S)@268		4
BFSP1	Phospho(S)@170		21
BICC1	Phospho(S)@803	14
BICC1	Phospho(S)@836	6
BIN1	Phospho(S)@298		17
BIN1	Phospho(S)@296		6
BIN1	Phospho(S)@296Phospho(S)@303		6
BIN1	Phospho(S)@303		6
BIN1	Phospho(S)@298Phospho(S)@303		4
BNIP3L	Phospho(S)@120	5
BRD2	Phospho(S)@298Phospho(S)@301		4
BRD3	Phospho(S)@263		6
BSG	Phospho(S)@362	6	5
C18orf25	Phospho(S)@66Phospho(S)@69		4
C19orf21	Phospho(S)@395	7
C19orf21	Phospho(S)@394	2	9
C1orf144	Phospho(S)@39	8
C1orf52	Phospho(S)@158	3	6
C6orf132	Phospho(T)@646		7
C8orf4	Phospho(S)@6Phospho(T)@14		5
C9orf131	Phospho(T)@1030		7
C9orf142	Phospho(S)@152	9
C9orf78	Phospho(S)@261	5	4
C9orf78	Phospho(S)@15Phospho(S)@17		5
CAD	Phospho(S)@1859	7	2
CAMSAP1L1	Phospho(S)@464		4
CANX	Phospho(S)@583	77
CANX	Phospho(S)@554	67
CANX	Phospho(S)@554Phospho(S)@564	41
CANX	Phospho(S)@564	40
CANX	Phospho(D)@555Phospho(S)@564	8
CANX	Phospho(D)@559Phospho(S)@564	5
CARHSP1	Phospho(S)@30Phospho(S)@32Phospho(S)@41	4
CARHSP1	Phospho(S)@52		6
CASC3	Phospho(S)@265	5
CAST	Phospho(S)@243	5	15
CAST	Phospho(S)@223Phospho(S)@243		7
CBX3	Phospho(S)@95		23
CBX3	Phospho(S)@93Phospho(S)@97		5
CCDC137	Phospho(S)@19		10
CCDC46	Phospho(S)@169Phospho(T)@184		10
CCDC55	Phospho(S)@33	5
CCDC6	Phospho(S)@240Phospho(S)@244		22
CCDC86	Phospho(S)@18	28	16
CCDC86	Phospho(S)@58	7	6
CCDC86	Phospho(S)@47	7
CCDC86	Phospho(S)@50	6
CCDC86	Phospho(S)@91	4	10
CCDC86	Phospho(S)@102Phospho(S)@113		7
CCNK	Phospho(S)@324Phospho(S)@329		14
CCNY	Phospho(S)@83	5
CD2BP2	Phospho(S)@195	9	3
CD44	Phospho(S)@706	41	35
CDC42BPA	Phospho(S)@1545	5
CDC42BPG	Phospho(S)@1462		4
CDC42EP1	Phospho(S)@121		4
CDK1	Phospho(T)@14Phospho(Y)@15		4
CDK11B	Phospho(S)@283		5
CDK11B	Phospho(S)@752		4
CDK12	Phospho(S)@383Phospho(S)@385		9
CDK12	Phospho(S)@1083		4
CDK12	Phospho(S)@274Phospho(S)@276		4
CDK16	Phospho(S)@119	7
CDK17	Phospho(S)@146	4
CDKL2	Phospho(S)@359	9
CDS2	Phospho(S)@33	13	1
CDS2	Phospho(S)@23Phospho(S)@33	4
CDYL	Phospho(S)@216		4
CEP170	Phospho(S)@838	9	11
CEP170	Phospho(S)@1167	6	2
CHD2	Phospho(S)@207Phospho(S)@208		4
CLASP1	Phospho(S)@600	9
CLASP1	Phospho(S)@646Phospho(S)@649		4
CLASP2	Phospho(S)@370	4
CLIP1	Phospho(S)@200Phospho(S)@204	4	5
CLN6	Phospho(S)@31		5
CLNS1A	Phospho(S)@102	1	23
CNN3	Phospho(S)@296Phospho(S)@298		5
CNN3	Phospho(S)@293Phospho(S)@296		4
COG1	Phospho(S)@459		5
COPB2	Phospho(S)@859	28
COPB2	Phospho(S)@867	6
CPSF7	Phospho(S)@48		5
CR1	Phospho(S)@1296	8
CR1	Phospho(S)@1295	7	20
CSDA	Phospho(S)@34	1	4
CSTF3	Phospho(S)@691	16	6
CTNNA1	Phospho(S)@655Phospho(T)@658		16
CTNNA1	Phospho(S)@655		13
CTNNA1	Phospho(S)@641		9
CTNNA1	Phospho(S)@652Phospho(S)@655		4
CTNNA2	Phospho(S)@654	3	13
CTNNA2	Phospho(S)@654Phospho(T)@657		16
CTNNA2	Phospho(S)@651Phospho(S)@654		4
CTNNB1	Phospho(S)@552	5	6
CTNND1	Phospho(S)@230	29	14
CTNND1	Phospho(S)@268	27	8
CTNND1	Phospho(S)@252	21	21
CTNND1	Phospho(S)@349	10	7
CTNND1	Phospho(S)@269	6	10
CTNND1	Phospho(S)@232	5
CTNND1	Phospho(S)@868	4
CTNND1	Phospho(T)@869	4
CTNND1	Phospho(S)@346Phospho(S)@349	1	8
CTNND1	Phospho(S)@268Phospho(S)@269		28
CTNND1	Phospho(S)@349Phospho(S)@352		16
CTNND1	Phospho(S)@346Phospho(S)@349Phospho(S)@352		5
CTNND1	Phospho(S)@346Phospho(S)@352		4
CTR9	Phospho(T)@925	9
CTR9	Phospho(S)@970	2	6
CXorf26	Phospho(S)@197	9	3
DAXX	Phospho(S)@495		21
DBN1	Phospho(S)@142	37	14
DBN1	Phospho(S)@337		11
DBN1	Phospho(S)@342		5
DCAF8	Phospho(S)@99	4
DCLK1	Phospho(S)@332Phospho(S)@337		25
DCLK1	Phospho(S)@337		10
DCLK1	Phospho(S)@340		4
DCP1A	Phospho(S)@315Phospho(S)@319		4
DDB2	Phospho(S)@26	27	9
DDX21	Phospho(S)@121	8
DDX21	Phospho(S)@89	5
DDX23	Phospho(S)@14		30
DDX51	Phospho(T)@290		5
DDX54	Phospho(S)@75	10	1
DDX54	Phospho(S)@782	9
DIP2B	Phospho(S)@100	8
DKC1	Phospho(S)@494	6
DLGAP3	Phospho(S)@845		4
DNAJB6	Phospho(S)@277	11
DOCK7	Phospho(S)@1438		4
DPYSL2	Phospho(T)@514Phospho(S)@522		4
DSP	Phospho(S)@2849		18
DSP	Phospho(S)@22		12
DTX3L	ProteinTerminalAcetyl@N-termPhospho(S)@9	5
DYNC1H1	Phospho(S)@4368	10
DYNC1LI1	Phospho(S)@207	13
DYNC1LI1	Phospho(S)@516		17
DYNC1LI2	Phospho(S)@194	6
EAF1	Phospho(S)@158Phospho(S)@165		19
EAP1	Phospho(S)@547	8	36
EAP1	Phospho(S)@659	1	13
EAP1	Phospho(S)@657Phospho(S)@659		21
EBAG9	Phospho(S)@36		37
EDC4	Phospho(S)@729		6
EEF1B2	Phospho(S)@106	25	27
EEF1B2	Phospho(S)@112	4
EEF1D	Phospho(S)@162	89	115
EEF1D	Phospho(S)@133	5
EEF1D	Phospho(T)@147	3	6
EEF1D	Phospho(T)@147Phospho(S)@162		12
EEF2	Phospho(T)@57		5
EFHD2	Phospho(S)@74	9	3
EFHD2	Phospho(S)@76	5	1
EHBP1	Phospho(S)@1058	7	3
EHBP1	Phospho(S)@428Phospho(S)@432Phospho(S)@436		5
EHBP1L1	Phospho(S)@191		5
EI24	Phospho(S)@326Phospho(S)@330		19
EIF2A	Phospho(S)@506	5	15
EIF3B	Phospho(S)@95		15
EIF3C	Phospho(S)@39	32
EIF3F	Phospho(S)@258		4
EIF3G	Phospho(S)@42		23
EIF4B	Phospho(S)@442Phospho(S)@445	15
EIF4B	Phospho(S)@459	9
EIF4B	Phospho(S)@462	6
EIF4B	Phospho(S)@442Phospho(S)@445Phospho(S)@459	5
EIF4B	Phospho(T)@450	4
EIF4B	Phospho(S)@422Phospho(S)@425		6
EIF4B	Phospho(S)@422		5
EIF4EBP1	Phospho(S)@65Phospho(T)@70	22	17
EIF4EBP1	Phospho(S)@65Phospho(T)@77	19
EIF4EBP1	Phospho(S)@35Phospho(S)@44	7
EIF4EBP1	Phospho(S)@65	7
EIF4G1	Phospho(S)@1187	20	31
EIF4G1	Phospho(S)@1194	10	1
EIF4G1	Phospho(S)@1185	8	23
EIF4G2	Phospho(T)@508		7
EIF4G3	Phospho(S)@495	5
EIF5B	Phospho(S)@214	37
EIF5B	Phospho(S)@113	10
ELL2	Phospho(S)@434		14
EMD	Phospho(S)@171	8
EMD	Phospho(S)@173	4
ENSA	Phospho(S)@109		5
EPB41L2	Phospho(S)@598	4
EPHA2	Phospho(S)@897Phospho(S)@901		4
EPPK1	Phospho(S)@2716		10
EPPK1	Phospho(S)@2718		4
EPS8L1	Phospho(S)@182Phospho(T)@187		4
EPS8L2	Phospho(S)@28		9
EPS8L2	Phospho(S)@463Phospho(S)@480		4
ESF1	Phospho(S)@153	3	5
ESF1	Phospho(S)@657Phospho(S)@663		7
EVPL	Phospho(S)@2025		9
EXOC7	Phospho(S)@250	6	3
FAM129A	Phospho(T)@504		6
FAM129B	Phospho(S)@665	6	71
FAM129B	Phospho(S)@692Phospho(S)@696		28
FAM129B	Phospho(S)@641Phospho(S)@646		24
FAM129B	Phospho(S)@646		8
FAM129B	Phospho(S)@692		5
FAT2	Phospho(T)@2471		5
FIP1L1	Phospho(S)@492	1	23
FLII	Phospho(S)@856		4
FLNA	Phospho(S)@2152	18
FLNA	Phospho(T)@1585	2	12
FLNA	Phospho(S)@1084		6
FMNL1	Phospho(S)@184	5	4
FMNL1	Phospho(S)@863	4	2
FMNL1	Phospho(S)@1031	4	1
FNBP1	Phospho(S)@296	2	10
FNBP1L	Phospho(T)@496	7
FRMD6	Phospho(S)@544	3	7
FRMD6	Phospho(S)@525		5
FTH1	Phospho(S)@179		4
FXR2	Phospho(S)@601		4
GAPDH	Phospho(S)@83	10
GAPVD1	Phospho(S)@757Phospho(S)@758		4
GBF1	Phospho(S)@1318	9
GFPT1	Phospho(S)@261		9
GFPT2	Phospho(T)@444Phospho(S)@456		5
GPN1	Phospho(S)@338	5
GPN1	Phospho(S)@314		13
H1FX	Phospho(S)@31		11
HDAC1	Phospho(S)@393	25
HDAC2	Phospho(S)@394	39	14
HDAC4	Phospho(S)@467	6
HDGF	Phospho(S)@165	78
HDGF	Phospho(S)@132Phospho(S)@133	24
HDGF	Phospho(S)@133	16	12
HDGF	Phospho(S)@133Phospho(K)@148	4
HDGF	Phospho(S)@206	4
HDLBP	Phospho(S)@31		4
HIST1H1B	Phospho(S)@18		96
HIST1H1C	Phospho(T)@4		22
HIST1H1E	Phospho(T)@18		64
HIST1H1E	Phospho(T)@4		14
HJURP	Phospho(S)@211		16
HLA-A	Phospho(S)@356Phospho(S)@359		8
HMGA1	Phospho(S)@102Phospho(S)@103	6	40
HMGA1	Phospho(S)@44	6	3
HMGA1	Phospho(S)@103	6	1
HMGA1	Phospho(S)@99Phospho(S)@102Phospho(S)@103		55
HMGA1	Phospho(S)@36Phospho(T)@53		22
HMGA1	Phospho(S)@5		4
HMGA2	Phospho(S)@44		6
HN1	Phospho(S)@87	12
HN1	Phospho(S)@88	10
HNRNPA1	Phospho(S)@6	44
HNRNPA1	ProteinTerminalAcetyl@N-termPhospho(S)@6	7
HNRNPA3	Phospho(S)@358		6
HNRNPA3	Phospho(S)@356		4
HNRNPC	Phospho(S)@260	33	36
HNRNPC	Phospho(S)@299	23
HNRNPC	Phospho(S)@253	10	8
HNRNPC	Phospho(S)@241	5
HNRNPC	Phospho(S)@233	2	40
HNRNPC	Phospho(S)@306		11
HNRNPD	Phospho(S)@83	21	30
HNRNPD	Phospho(S)@80Phospho(S)@83		5
HNRNPH1	Phospho(S)@104	21	15
HNRNPH1	Phospho(S)@23		5
HNRNPU	Phospho(S)@59		32
HNRNPUL2	Phospho(S)@161	10
HSF1	Phospho(S)@303Phospho(S)@307		31
HSFY1	Phospho(S)@384	13
HSP90AA1	Phospho(S)@231	204	34
HSP90AA1	Phospho(S)@263	152	126
HSP90AA1	Phospho(S)@231Phospho(S)@263	65
HSP90AA1	Phospho(S)@252	34	25
HSP90AA1	Phospho(S)@231Phospho(D)@264	14
HSP90AA1	Phospho(S)@231Phospho(K)@269	9
HSP90AA1	Phospho(S)@231Phospho(K)@270	6
HSP90AA1	Phospho(S)@231Phospho(S)@252	5
HSP90AA1	Phospho(S)@252Phospho(S)@263	5
HSP90AB1	Phospho(S)@226	145	46
HSP90AB1	Phospho(S)@255	79	136
HSP90AB1	Phospho(S)@226Phospho(S)@255	74
HSP90AB1	Phospho(S)@226Phospho(D)@256	19
HSP90AB1	Phospho(S)@261	9	3
HSP90AB1	Phospho(S)@226Phospho(D)@259	6
HSP90AB1	Phospho(S)@226Phospho(D)@260	5
HSP90AB1	Phospho(S)@255Phospho(S)@261		4
HSPB1	Phospho(S)@82		11
HSPB1	Phospho(S)@83		4
HSPH1	Phospho(S)@809	17
HTATSF1	Phospho(S)@676	24
HTATSF1	Phospho(S)@579	12
HTATSF1	Phospho(S)@642	8	22
HTATSF1	Phospho(S)@453	7
HUWE1	Phospho(S)@1907		10
IBTK	Phospho(S)@1045	4	3
IFI16	Phospho(S)@153		8
IGF2BP2	Phospho(S)@519		15
IGF2R	Phospho(S)@2409		10
ILF3	Phospho(S)@382		4
IRF2BP1	Phospho(S)@436	7
IRF2BP1	Phospho(S)@66	6
IRF2BP1	Phospho(S)@384		10
IRF2BP2	Phospho(S)@175	18
IRF2BP2	Phospho(S)@360	5	2
IRS2	Phospho(S)@1203	8
IRS2	Phospho(S)@672Phospho(S)@679	5
IRS2	Phospho(S)@365	2	4
ITCH	Phospho(S)@240		6
ITGB4	Phospho(S)@1454Phospho(S)@1457		25
ITGB4	Phospho(S)@1518		20
ITGB4	Phospho(S)@1494		9
ITGB4	Phospho(S)@1521		4
IWS1	Phospho(S)@377	12	8
IWS1	Phospho(S)@196Phospho(S)@198		4
KANK2	Phospho(S)@375	13
KANK2	Phospho(S)@172Phospho(T)@176	5
KHDRBS1	Phospho(S)@58		6
KIAA0776	Phospho(S)@458		5
KIAA0802	Phospho(S)@776	5
KIAA1109	Phospho(T)@4565		6
KIAA1143	Phospho(S)@50	5
KIAA1429	Phospho(S)@173	5
KIAA1522	Phospho(S)@342		4
KIAA1543	Phospho(S)@37		9
KIAA1543	Phospho(S)@334		4
KIF21A	Phospho(S)@855		4
KIF23	Phospho(S)@902		5
KIF23	Phospho(T)@114		4
KIF26B	Phospho(T)@1126		4
KPNA3	Phospho(S)@60		4
KPNA4	Phospho(S)@60	7	1
KRT18	Phospho(S)@34	4	3
KRT18	Phospho(S)@7		8
KRT19	Phospho(S)@35		41
KRT19	Phospho(S)@14		5
KRT19	Phospho(S)@13		4
KRT7	Phospho(S)@38		17
KRT8	Phospho(S)@24		19
KRT8	Phospho(S)@27		7
KSR1	Phospho(S)@567	10
KSR1	Phospho(S)@404	8
KTN1	Phospho(S)@75	23
KTN1	Phospho(S)@77	5
LAD1	Phospho(S)@177		11
LAD1	Phospho(S)@394		7
LARP1	Phospho(T)@782Phospho(T)@788	5
LARP1	Phospho(T)@785Phospho(T)@788	4	5
LARP4B	Phospho(S)@601	4
LARP7	Phospho(S)@261	11
LAS1L	Phospho(S)@560	6
LAT	Phospho(S)@224		6
LEO1	Phospho(T)@629Phospho(S)@630		4
LIG1	Phospho(S)@141	6
LIMA1	Phospho(S)@362	5	6
LIMA1	Phospho(S)@365	4
LIMA1	Phospho(S)@490	1	48
LIMCH1	Phospho(S)@718	11
LIMCH1	Phospho(S)@973	5
LIMCH1	Phospho(T)@215Phospho(S)@217		6
LIMCH1	Phospho(S)@212Phospho(S)@217		4
LMNA	Phospho(S)@390	7	30
LMNA	Phospho(S)@392	1	31
LMNA	Phospho(S)@390Phospho(S)@392		42
LMNA	Phospho(S)@404		39
LMNA	Phospho(S)@22		22
LMNA	Phospho(S)@404Phospho(S)@407		21
LMNA	Phospho(S)@12		11
LMNA	Phospho(S)@407		10
LMNA	Phospho(S)@636		9
LMNA	Phospho(S)@406		7
LMNA	Phospho(S)@414		6
LMNA	Phospho(S)@406Phospho(S)@407		5
LMNA	Phospho(S)@429		5
LMNA	Phospho(S)@390Phospho(T)@394		4
LMNA	Phospho(S)@403Phospho(S)@407		4
LMNB1	Phospho(T)@20Phospho(S)@23		6
LMO7	Phospho(S)@1510		7
LMO7	Phospho(S)@1423		5
LRRFIP1	Phospho(S)@768	5
LRRFIP1	Phospho(S)@714		4
LRRFIP2	Phospho(S)@328	7
LRRFIP2	Phospho(S)@333	4
LSM14A	Phospho(S)@216	13
LSM14A	Phospho(S)@183Phospho(S)@192	11
LSM14A	Phospho(S)@183	4
LSR	Phospho(S)@493Phospho(S)@512		4
LUC7L	Phospho(S)@363		5
LYN	Phospho(S)@13		4
MAP1B	Phospho(S)@1016	45
MAP1B	Phospho(S)@544	20
MAP1B	Phospho(S)@2072	16
MAP1B	Phospho(S)@1881	15
MAP1B	Phospho(S)@1501	14
MAP1B	Phospho(S)@1779	13	2
MAP1B	Phospho(S)@541	10
MAP1B	Phospho(S)@1265	9
MAP1B	Phospho(S)@1400	9
MAP1B	Phospho(S)@614	7
MAP1B	Phospho(S)@992	5
MAP1B	Phospho(S)@995	5
MAP1B	Phospho(S)@1666	4
MAP1B	Phospho(S)@1427		12
MAP1B	Phospho(S)@1396Phospho(S)@1400		9
MAP1S	Phospho(S)@731	6
MAP2	Phospho(T)@1649Phospho(S)@1653	6
MAP3K2	Phospho(S)@164	4
MAP3K2	Phospho(S)@493		5
MAP4	Phospho(S)@99	25
MAP4	Phospho(S)@358	20	4
MAP4	Phospho(S)@280	9	122
MAPK1	Phospho(T)@185Phospho(Y)@187	3	7
MAPK1	Phospho(T)@185Phospho(T)@190	1	6
MARCKS	Phospho(S)@170	19	11
MARCKSL1	Phospho(T)@148		4
MATR3	Phospho(S)@598	14
MATR3	Phospho(S)@188	9	1
MATR3	Phospho(T)@166		19
MCM2	Phospho(S)@139	35
MCRS1	Phospho(S)@282		9
MDC1	Phospho(S)@372Phospho(S)@376		4
MEF2D	Phospho(S)@231		7
METTL3	Phospho(S)@50	9
MFAP1	Phospho(S)@116Phospho(S)@118		4
MINK1	Phospho(S)@763	4
MORC2	Phospho(S)@777Phospho(S)@779		6
MORC2	Phospho(S)@615		4
MPRIP	Phospho(S)@619	11
MPRIP	Phospho(S)@993	6
MPRIP	Phospho(S)@365	4
MTDH	Phospho(S)@426	29
MYBBP1A	Phospho(S)@1267	21
MYH10	Phospho(S)@1956	5
MYH9	Phospho(S)@1943	127
MYO18A	Phospho(S)@2020	8
MYO18B	Phospho(T)@250Phospho(T)@251	10
NAP1L4	Phospho(T)@111	8	4
NAP1L4	Phospho(S)@125	8
NAV1	Phospho(S)@90		5
NAV1	Phospho(S)@199		4
NCAPG	Phospho(S)@674	11
NCAPG	Phospho(S)@680	4
NCBP1	Phospho(S)@22	14
NCKAP5	Phospho(S)@1193		7
NCL	Phospho(S)@563	30	12
NCOA2	Phospho(S)@736		8
NCOR2	Phospho(S)@956		29
NCOR2	Phospho(T)@1391		11
NCOR2	Phospho(S)@149Phospho(S)@152		5
NDRG1	Phospho(T)@328Phospho(S)@330		14
NDRG1	Phospho(S)@326Phospho(S)@330		6
NES	Phospho(S)@471		8
NES	Phospho(S)@768		8
NES	Phospho(S)@1409Phospho(S)@1418		7
NES	Phospho(S)@842		4
NIPBL	Phospho(Y)@2618Phospho(S)@2642	6
NIPBL	Phospho(S)@306	5
NME2P1	Phospho(S)@105	4
NOC2L	Phospho(S)@672Phospho(S)@673		6
NOC2L	Phospho(S)@49Phospho(S)@56		5
NOLC1	Phospho(S)@698		24
NOLC1	Phospho(S)@563		13
NOP56	Phospho(S)@520	27
NOP56	Phospho(S)@570	12
NOP56	Phospho(S)@513	4	2
NOP56	Phospho(S)@569Phospho(S)@570	3	22
NOP58	Phospho(S)@502	45	4
NOP58	Phospho(S)@502Phospho(S)@514	11	33
NOX5	Phospho(S)@551		4
NPM1	Phospho(S)@125	71	7
NPM1	Phospho(S)@112	11	9
NPM1	Phospho(S)@106	5
NSFL1C	Phospho(S)@114	24
NSUN2	Phospho(S)@751		7
NUCKS1	Phospho(S)@19	77
NUCKS1	Phospho(S)@214	36
NUCKS1	Phospho(S)@75Phospho(S)@79	15
NUCKS1	Phospho(T)@202Phospho(S)@204	10
NUCKS1	Phospho(S)@79	7
NUCKS1	Phospho(T)@202Phospho(S)@204Phospho(S)@214	7
NUCKS1	Phospho(S)@181	6
NUCKS1	Phospho(S)@54		5
NUDC	Phospho(S)@139		4
NUMB	Phospho(S)@438	5
OGFR	Phospho(S)@378	7
OTUD5	Phospho(S)@64	6
PA2G4	Phospho(D)@5		9
PACS1	Phospho(S)@531Phospho(S)@534	2	9
PAGE5	Phospho(S)@31		28
PAGE5	Phospho(S)@30		7
PAK1	Phospho(S)@174	3	4
PAK2	Phospho(T)@169	5
PAK2	Phospho(S)@141		15
PAK4	Phospho(S)@181	12	4
PAK4	Phospho(S)@104		4
PALLD	Phospho(S)@684Phospho(S)@688		6
PALLD	Phospho(S)@1116Phospho(S)@1118Phospho(S)@1121		4
PANX1	Phospho(S)@206		8
PARF	Phospho(S)@640Phospho(S)@641		4
PARVA	Phospho(S)@14Phospho(S)@19	8	4
PATL1	Phospho(S)@179Phospho(S)@184		16
PCDH1	Phospho(S)@973Phospho(S)@984		7
PDCD5	Phospho(S)@119	18
PDHA1	Phospho(S)@293Phospho(S)@300	9	11
PDLIM4	Phospho(S)@112		5
PDLIM5	Phospho(S)@360	8
PDS5A	Phospho(S)@1305		4
PDS5A	Phospho(Y)@1121		4
PDS5B	Phospho(S)@1358		10
PEA15	Phospho(S)@116	17	36
PGK1	Phospho(S)@203		12
PGM1	Phospho(S)@117	12	35
PGM2L1	Phospho(S)@175	30	10
PGRMC1	Phospho(S)@181	33
PGRMC1	Phospho(S)@57	29
PGRMC2	Phospho(T)@211	58
PGRMC2	Phospho(S)@208	7
PHACTR4	Phospho(S)@118		17
PHC3	Phospho(T)@609Phospho(S)@616		7
PHF6	Phospho(S)@155	17
PHRF1	Phospho(S)@1202	4	2
PKP2	Phospho(S)@151Phospho(S)@155		9
PKP3	Phospho(S)@123		7
PLA2G4A	Phospho(S)@437	9
PLD1	Phospho(S)@629	6
PLEC	Phospho(T)@4030	4	5
PLEC	Phospho(S)@720	2	24
PLEC	Phospho(S)@4626	1	7
PLEC	Phospho(S)@4638Phospho(S)@4642		23
PLEC	Phospho(S)@4385		20
PLEC	Phospho(S)@1721		17
PLEC	Phospho(S)@4386Phospho(S)@4396		6
PLEC	Phospho(S)@4396		6
PLEC	Phospho(S)@4389		5
PLEC	Phospho(S)@4382		4
PLEKHA6	Phospho(S)@777		4
PLEKHA7	Phospho(S)@903Phospho(S)@907		4
PLEKHG3	Phospho(S)@76		15
PML	Phospho(S)@505		38
PML	Phospho(S)@518Phospho(S)@527Phospho(S)@530		10
PML	Phospho(S)@530		6
PNN	Phospho(S)@100	23
PNN	Phospho(S)@443	21
PPFIA1	Phospho(S)@763	12
PPFIBP1	Phospho(S)@466		17
PPFIBP1	Phospho(S)@582		4
PPFIBP2	Phospho(T)@665		5
PPHLN1	Phospho(S)@133	17
PPIG	Phospho(S)@397	12
PPIL4	Phospho(S)@178	6	2
PPP1R12A	Phospho(S)@299	12
PPP1R12A	Phospho(S)@445	11
PPP1R12A	Phospho(S)@509	10
PPP1R12A	Phospho(S)@695	6
PPP1R12A	Phospho(S)@507	5	5
PPP1R12A	Phospho(T)@696	4
PPP1R14A	Phospho(S)@128	2	10
PPP1R14A	Phospho(S)@26		13
PPP1R14A	Phospho(S)@128Phospho(S)@136		9
PRCC	Phospho(S)@157Phospho(S)@159		23
PRKAR1A	Phospho(S)@83	18
PRKAR2A	Phospho(S)@99	13
PRPF4B	Phospho(S)@257	12
PRPF4B	Phospho(Y)@849	7
PRPF4B	Phospho(S)@87Phospho(S)@93	6
PRPF4B	Phospho(S)@277	5
PRPF4B	Phospho(S)@431Phospho(S)@437	5
PRPF4B	Phospho(S)@93	5
PRPF4B	Phospho(S)@852	4
PRPF4B	Phospho(S)@366Phospho(S)@368	1	5
PRSS1	Phospho(Y)@99Phospho(T)@103	15	18
PRSS1	Acetyl@N-termPhospho(Y)@99Phospho(T)@103	10
PRSS1	Phospho(Y)@99Phospho(K)@102		4
PSIP1	Phospho(S)@106	7
PSMA3	Phospho(S)@250		64
PSMD2	Phospho(S)@16		5
PTDSS2	Phospho(S)@16	6
PTMA	Phospho(T)@107		19
PTPN12	Phospho(S)@588	5
PTPN12	Phospho(S)@673	5
PTPN14	Phospho(S)@314		4
PTPN14	Phospho(S)@593Phospho(S)@594		4
PUM2	Phospho(S)@136	10
PURB	Phospho(S)@101		21
PURB	Phospho(S)@304		19
PURB	Phospho(S)@86		4
PXN	Phospho(S)@85	10	3
PXN	Phospho(S)@106		8
RAB12	Phospho(S)@21		10
RAB13	Phospho(S)@178		4
RAD23A	Phospho(S)@128		4
RAD23B	Phospho(S)@160	10
RALY	Phospho(S)@135	37
RALY	Phospho(S)@295	6
RANBP3	Phospho(S)@333	1	4
RAPGEF2	Phospho(S)@585	4
RAPGEF2	Phospho(S)@1022		4
RB1	Phospho(S)@37		14
RB1	Phospho(S)@788Phospho(S)@795		12
RBM12B	Phospho(S)@638	4
RBM14	Phospho(S)@582		6
RBM14	Phospho(S)@627		4
RBM15	Phospho(T)@568	15
RBM15	Phospho(S)@670Phospho(S)@674	5
RBM15	Phospho(S)@257Phospho(S)@259	4	4
RBM15	Phospho(S)@700	4
RBM15	Phospho(S)@294		6
RBM15B	Phospho(S)@267	4
RBM17	Phospho(S)@155	11
RBM25	Phospho(S)@583	6
RBM39	Phospho(S)@136	64
RBM6	Phospho(S)@772		7
RBMX	Phospho(S)@208		55
RCC1	Phospho(S)@11	6
REPS1	Phospho(S)@709	7
RICTOR	Phospho(S)@1174Phospho(S)@1177		7
RPL14	Phospho(S)@139	1	6
RPLP0	Phospho(S)@307		10
RPP30	Phospho(S)@251	5
RPRD2	Phospho(T)@723	7
RPRD2	Phospho(S)@593		7
RPS2	Phospho(S)@206		4
RPS6	Phospho(S)@236Phospho(S)@242	5	2
RPS6	Phospho(S)@236	5
RPS6	Phospho(S)@236Phospho(S)@240	1	18
RPS6	Phospho(S)@235Phospho(S)@240		6
RPS6	Phospho(S)@235Phospho(S)@236Phospho(S)@240		5
RPS6KA3	Phospho(S)@369	4
RPS6KA3	Phospho(S)@715		6
RPS6KA4	Phospho(S)@682		5
RRAS2	Phospho(S)@186	5
RRBP1	Phospho(S)@1277		13
RRBP1	Phospho(S)@615		13
RSF1	Phospho(S)@1345	10
RSF1	Phospho(S)@473		4
RSL1D1	Phospho(S)@392		7
RTKN	Phospho(S)@106		6
RTKN	Phospho(S)@520Phospho(S)@529		6
SAFB	Phospho(S)@344	12
SAFB	Phospho(S)@604	6
SAFB	Phospho(S)@247	4
SAFB	Phospho(S)@601Phospho(S)@604		11
SART1	Phospho(S)@448	14
SCAF1	Phospho(S)@874	9
SCAF1	Phospho(S)@872	4
SCAF1	Phospho(S)@719Phospho(S)@725		20
SCAF1	Phospho(S)@239		11
SCEL	Phospho(S)@91		5
SCRIB	Phospho(S)@504	7	2
SCRIB	Phospho(S)@1475	4	1
SDCCAG1	Phospho(S)@417	2	4
SEC31A	Phospho(S)@799	18
SEC31A	Phospho(S)@527	7	2
SEPT2	Phospho(S)@218	49
SEPT7	Phospho(S)@424	4
SEPT9	Phospho(S)@85	8	7
SEPT9	Phospho(S)@30		5
SFRP4	Phospho(S)@227		6
SFRP4	Phospho(S)@327		5
SFRS1	Phospho(S)@199	24	6
SFRS1	Phospho(S)@199Phospho(S)@201	2	16
SFRS11	Phospho(S)@434	14
SFRS11	Phospho(S)@449		13
SFRS15	Phospho(S)@154		20
SFRS2	Phospho(S)@189Phospho(S)@191		73
SFRS2IP	Phospho(S)@816Phospho(S)@818		4
SFRS9	Phospho(S)@211	11	10
SFRS9	Phospho(S)@189		4
SGPP1	Phospho(S)@112	17
SH3BP4	Phospho(S)@279	5
SH3BP5L	Phospho(S)@362	9	1
SH3BP5L	Phospho(S)@343Phospho(S)@350	7
SH3GL1	Phospho(S)@288		6
SH3KBP1	Phospho(S)@587		12
SLC16A1	Phospho(S)@461	8
SLC16A1	Phospho(S)@467	7
SLC20A2	Phospho(S)@256Phospho(S)@259		5
SLC26A3	Phospho(S)@438		8
SLC4A4	Phospho(S)@257	4
SLC4A7	Phospho(S)@84	7
SLC4A7	Phospho(S)@76	5
SLC4A7	Phospho(S)@233Phospho(S)@242	4
SLC9A1	Phospho(S)@785		6
SLC9A3R2	Phospho(S)@254		4
SLC9A3R2	Phospho(S)@261		4
SLK	Phospho(S)@372		6
SLTM	Phospho(S)@289	7
SLTM	Phospho(S)@553	7
SLTM	Phospho(S)@551Phospho(S)@553		14
SLU7	Phospho(S)@215		5
SMAP	Phospho(S)@17	19
SMARCA5	Phospho(S)@47		4
SMARCC1	Phospho(S)@328Phospho(S)@330	1	15
SMARCC2	Phospho(S)@283	10	1
SMARCC2	Phospho(S)@286	7	1
SMARCC2	Phospho(S)@347	6
SNIP1	Phospho(S)@35	4
SNRNP200	Phospho(S)@225		24
SNRNP70	Phospho(S)@226	11
SNTB1	Phospho(S)@219	5
SNTB1	Phospho(S)@87	5
SNTB2	Phospho(S)@110	4
SNTB2	Phospho(S)@95Phospho(S)@110	4
SNW1	Phospho(S)@224Phospho(S)@234	1	5
SON	Phospho(S)@1556	14
SON	Phospho(S)@2361	4
SORBS3	Phospho(S)@530	6	2
SPAG9	Phospho(S)@733	6	10
SPAG9	Phospho(S)@730Phospho(S)@733		36
SPTBN1	Phospho(S)@2341		17
SPTBN1	Phospho(S)@2138		12
SPTBN1	Phospho(S)@2102		10
SPTBN1	Phospho(S)@2161Phospho(S)@2165Phospho(S)@2169		8
SPTBN1	Phospho(S)@2160Phospho(S)@2165Phospho(S)@2169		4
SRC	Phospho(S)@17	21
SRRM1	Phospho(S)@874	13
SRRM1	Phospho(S)@402Phospho(T)@406	10
SRRM1	Phospho(S)@260	9
SRRM1	Phospho(S)@597	9
SRRM1	Phospho(S)@463	8	1
SRRM1	Phospho(S)@450	8
SRRM1	Phospho(S)@713	5
SRRM1	Phospho(S)@769Phospho(S)@777	5
SRRM1	Phospho(T)@572Phospho(T)@574	2	9
SRRM1	Phospho(S)@463Phospho(S)@465		19
SRRM1	Phospho(S)@414Phospho(T)@416		7
SRRM1	Phospho(S)@389		4
SRRM1	Phospho(S)@675		4
SRRM2	Phospho(S)@1102Phospho(S)@1112	10
SRRM2	Phospho(S)@2398	9
SRRM2	Phospho(T)@983Phospho(S)@994	9
SRRM2	Phospho(S)@323	8	7
SRRM2	Phospho(S)@1103Phospho(S)@1112	6	5
SRRM2	Phospho(S)@2132	6
SRRM2	Phospho(S)@295Phospho(S)@297	5
SRRM2	Phospho(T)@1434	5
SRRM2	Phospho(T)@1208	4
SRRM2	Phospho(S)@2102Phospho(T)@2104	1	6
SRRM2	Phospho(S)@1925Phospho(T)@1927		28
SRRM2	Phospho(S)@2407Phospho(T)@2409		19
SRRM2	Phospho(S)@2702Phospho(S)@2706		19
SRRM2	Phospho(S)@2664		15
SRRM2	Phospho(S)@377Phospho(S)@398		11
SRRM2	Phospho(S)@1913Phospho(S)@1916		6
SSB	Phospho(S)@366	101
SSB	Phospho(S)@366Ammonia-loss(N)@376	4
STIM1	Phospho(S)@575	9
STIM1	Phospho(S)@519	4
STK11IP	Phospho(S)@398	4
STK17A	Phospho(S)@28	10
STMN1	Phospho(S)@38	4	2
STRN3	Phospho(S)@229	6
STUB1	Phospho(S)@19	9
STUB1	Phospho(S)@19Phospho(S)@23		5
SUPT6H	Phospho(S)@125	10
SYAP1	Phospho(T)@248	8
SYNPO	Phospho(S)@685	15	5
SYNPO	Phospho(S)@525	9
SYNPO	Phospho(S)@828	5
SYNPO	Phospho(S)@833		5
SYNRG	Phospho(S)@1075	6	3
TACC2	Phospho(S)@2317Phospho(S)@2321	13	6
TAF12	Phospho(S)@51	4
TANC2	Phospho(S)@1442Phospho(S)@1446		8
TBC1D15	Phospho(S)@675		9
TCEA1	Phospho(S)@100	24	10
TCEAL3	Phospho(S)@121		5
TCOF1	Phospho(S)@583	5
TCOF1	Phospho(S)@156	4
TCOF1	Phospho(S)@967	4
TFIP11	Phospho(S)@98	7	5
TGFB1I1	Phospho(S)@137Phospho(S)@141	16	3
TGFB1I1	Phospho(S)@143	4
TGFB1I1	Phospho(S)@194	4
THRAP3	Phospho(S)@248	25
THRAP3	Phospho(S)@248Phospho(S)@253	19
THRAP3	Phospho(S)@682	10
THRAP3	Phospho(S)@928Phospho(S)@939	9
THRAP3	Phospho(S)@928	8
THRAP3	Phospho(S)@939	6
THRAP3	Phospho(S)@14Phospho(S)@18	4
THRAP3	Phospho(S)@379		7
THRAP3	Phospho(S)@264		4
TJAP1	Phospho(S)@545		6
TJP1	Phospho(S)@125Phospho(S)@131	15
TJP1	Phospho(S)@617	10
TJP1	Phospho(S)@175Phospho(S)@179		7
TJP2	Phospho(S)@986		28
TJP2	Phospho(S)@244		9
TJP2	Phospho(S)@130		5
TMEM51	Phospho(S)@115	16
TMEM51	Phospho(T)@104	6
TMOD3	Phospho(S)@25	2	5
TMPO	Phospho(S)@184	13	42
TMPO	Phospho(S)@67	8	16
TMPO	Phospho(S)@180	7	4
TMPO	Phospho(S)@177	5
TMPO	Phospho(T)@74	1	4
TMPO	Phospho(S)@159		20
TMPO	Phospho(T)@160		16
TMPO	Phospho(T)@208		15
TMPO	Phospho(S)@177Phospho(S)@180		7
TMPO	Phospho(S)@180Phospho(S)@184		7
TMPO	Phospho(S)@159Phospho(T)@160		4
TMSB10	Phospho(T)@31		5
TMSB4X	Phospho(T)@23	5
TMSB4X	Phospho(S)@2		6
TMSB4X	Phospho(D)@3		4
TMSL6		7
TMX1	Phospho(S)@247	43	59
TNKS1BP1	Phospho(S)@1666	12
TNKS1BP1	Phospho(S)@672	12
TNKS1BP1	Phospho(S)@1385	5
TNKS1BP1	Phospho(S)@494Phospho(S)@498		7
TNS1	Phospho(S)@1314	28
TNS1	Phospho(S)@1177	25	2
TNS1	Phospho(S)@1381	9	6
TNS1	Phospho(S)@1297	7
TNS1	Phospho(S)@1299	4
TNS3	Phospho(S)@361	6
TNS3	Phospho(S)@776	5	2
TNS3	Phospho(S)@363	5
TNS3	Phospho(S)@362	4
TOMM34	Phospho(S)@186		6
TOMM70A	Phospho(S)@91	34
TOP2A	Phospho(S)@1247	7	14
TP53BP2	Phospho(S)@737	4
TPD52	Phospho(S)@176	7	1
TPD52L2	Phospho(S)@166	17	18
TPI1	Phospho(S)@58	15	77
TPR	Phospho(S)@2155	4	2
TRA2B	Phospho(S)@264Phospho(S)@266	7
TRA2B	Phospho(T)@201	6
TRAFD1	Phospho(S)@327		16
TRAFD1	Phospho(S)@415		7
TRAM1	Phospho(S)@365	9
TRIM16	Phospho(Y)@341Phospho(T)@345	4
TRIM28	Phospho(S)@26		22
TRIP10	Phospho(S)@296	5
TRIP10	Phospho(S)@296Phospho(S)@304		4
TWF1	Phospho(T)@349		11
U2AF2	Phospho(S)@79	21
UBAP2L	Phospho(S)@609	10
UBAP2L	Phospho(S)@605Phospho(S)@609	6
UBAP2L	Phospho(S)@460		5
UBAP2L	Phospho(S)@458		4
UBR4	Phospho(S)@2719	5	8
UBR4	Phospho(S)@2718	5
UBR4	Phospho(S)@2885	4
UBR4	Phospho(S)@362		23
UBR4	Phospho(S)@365		4
UNC13D	Phospho(S)@150		6
USO1	Phospho(S)@942	26
USP10	Phospho(S)@576	13
USP31	Phospho(T)@1032		4
USP39	Phospho(S)@82	12
USP39	Phospho(S)@46	7
USP8	Phospho(S)@718	4
VCL	Phospho(S)@721	20
VCL	Phospho(S)@290	17
VCL	Phospho(T)@719	4	1
VDAC1	Phospho(S)@104	8
VIM	Phospho(S)@430	17	2
VIM	Phospho(T)@426	6	2
VPS4B	Phospho(S)@102	6
WAC	Phospho(S)@511	6
WBP11	Phospho(S)@237	4
WDR20	Phospho(S)@434		4
WDR44	Phospho(S)@403	7
WIPF2	Phospho(S)@235	4
WNK1	Phospho(S)@2012	5
WNK1	Phospho(S)@10		5
WRNIP1	Phospho(T)@276Phospho(S)@283		6
WWTR1	Phospho(S)@90	10
XPC	Phospho(S)@94	6
XRCC1	Phospho(S)@447Phospho(T)@453	4	15
XRCC1	Phospho(S)@447Phospho(T)@457	3	4
XRN2	Phospho(S)@90		4
YAP1	Phospho(S)@109	18	57
YAP1	Phospho(S)@128	8
YAP1	Phospho(S)@131	6
YAP1	Phospho(S)@105Phospho(S)@109	5	4
YAP1	Phospho(S)@105Phospho(T)@110		5
YWHAE	Phospho(S)@233		6
ZC3H13	Phospho(S)@877	11
ZC3H13	Phospho(S)@77	5	4
ZC3H15	Phospho(S)@381	18	5
ZC3H18	Phospho(S)@534		8
ZC3H8	Phospho(S)@77		6
ZC3HAV1	Phospho(T)@273Phospho(S)@275		15
ZCCHC8	Phospho(S)@598	4
ZDHHC5	Phospho(S)@380	6	15
ZDHHC5	Phospho(S)@299	5
ZEB2	Phospho(S)@705		4
ZFR	Phospho(S)@1054	8
ZFYVE19	Phospho(S)@354		7
ZMYND8	Phospho(S)@668	7	4
ZNF185	Phospho(S)@465		5
ZNF28	Phospho(S)@177	12
ZNF318	Phospho(S)@79Phospho(S)@81		6
ZNF318	Phospho(S)@1018Phospho(S)@1026		4
ZNF318	Phospho(S)@136		4
ZNF318	Phospho(S)@464		4
ZNF326	Phospho(S)@270	10
ZNF609	Phospho(S)@576Phospho(S)@578		13
ZNRF2	Phospho(S)@135		5
ZRANB2	Phospho(S)@120	13	11
ZYX	Phospho(S)@344		6
