# Supplementary material for: Altered Transcriptional Control Networks with Trans-Differentiation of Isogenic Mutant-KRas NSCLC Models
Source: Front Oncol. 2014 Dec 8;4:344. doi: 10.3389/fonc.2014.00344 (PMC4259114; doi:10.3389/fonc.2014.00344)
Supplement: Table S1 — Excel format table of RSEM normalized H358 and A549 genes from RNA-Seq, edited where any read is non-zero. [file Data_Sheet_1.ZIP › TableS3.xlsx]

## Sheet: Table S3
Gene Symbol	ParentSequenceMod	log2 M:E A549	log2 M:E H358	Peptide N A549	Peptide N H358
ACLY	Phospho(S)@455	0.52	2.5	8	22
AHNAK	Phospho(S)@177	-0.54	-1.78	1	19
AHNAK	Phospho(S)@216	-1.61	-1.72	16	20
AHNAK	Phospho(S)@5731	-1.99	-1.46	8	30
AHNAK	Phospho(S)@5763	-0.71	-1.44	10	48
AHNAK	Phospho(S)@5110	-2.19	-0.8	14	14
AKAP12	Phospho(S)@598	1.07	2.24	20	3
AKAP12	Phospho(S)@612	1.44	5.2	17	3
ATP2B1	Phospho(S)@1193	-6.64	-1.43	6	3
ATXN2L	Phospho(S)@339	-0.89	-2.38	6	8
BCLAF1	Phospho(S)@183	0.75	2.14	3	5
CAST	Phospho(S)@243	-2.55	-2.97	5	15
CCDC86	Phospho(S)@58	0.92	1.18	7	6
CD2BP2	Phospho(S)@195	-1.27	-1.73	9	3
CDS2	Phospho(S)@33	-1.07	-1.12	13	1
CEP170	Phospho(S)@838	1.79	3.22	9	11
CEP170	Phospho(S)@1167	2.14	3.32	6	2
CLIP1	Phospho(S)@200Phospho(S)@204	-2.53	-1.68	4	5
CXorf26	Phospho(S)@197	2.76	1.34	9	3
DBN1	Phospho(S)@142	1.11	3.33	37	14
DDX54	Phospho(S)@75	-2.53	-0.92	10	1
EAP1	Phospho(S)@547	-0.64	-1.15	8	36
EEF1D	Phospho(T)@147	3.11	6.64	3	6
EFHD2	Phospho(S)@76	-3.23	-2.17	5	1
EFHD2	Phospho(S)@74	-5.15	-1.68	9	3
EHBP1	Phospho(S)@1058	-3.21	-2.07	7	3
ESF1	Phospho(S)@153	1.42	2.12	3	5
EXOC7	Phospho(S)@250	-5.3	-4.43	6	3
FAM129B	Phospho(S)@665	-6.64	-0.97	6	71
FRMD6	Phospho(S)@544	3.15	1.69	3	7
HMGA1	Phospho(S)@103	-2.47	-1.71	6	1
HMGA1	Phospho(S)@102Phospho(S)@103	-3.69	-1.3	6	40
HMGA1	Phospho(S)@44	-4.17	-0.8	6	3
HSP90AA1	Phospho(S)@252	3.25	2.43	34	25
IRF2BP2	Phospho(S)@360	-3.78	-3	5	2
KPNA4	Phospho(S)@60	1.34	1.04	7	1
KRT18	Phospho(S)@34	-3.36	-1.42	4	3
LMNA	Phospho(S)@390	-2.34	-1.83	7	30
LMNA	Phospho(S)@392	-6.64	-1.37	1	31
MAP4	Phospho(S)@280	0.63	1.14	9	122
MAP4	Phospho(S)@358	1.01	1.9	20	4
MAPK1	Phospho(T)@185Phospho(Y)@187	4.75	2.02	3	7
MAPK1	Phospho(T)@185Phospho(T)@190	3.74	2.13	1	6
MARCKS	Phospho(S)@170	1.05	1.1	19	11
MATR3	Phospho(S)@188	0.91	6.64	9	1
NOP58	Phospho(S)@502	-1.42	-1.97	45	4
PAK1	Phospho(S)@174	-4.65	-1.54	3	4
PARVA	Phospho(S)@14Phospho(S)@19	1.06	1.93	8	4
PDHA1	Phospho(S)@293Phospho(S)@300	-5.37	-1.29	9	11
RANBP3	Phospho(S)@333	0.8	2.22	1	4
SCRIB	Phospho(S)@504	-1.3	-1.48	7	2
SCRIB	Phospho(S)@1475	-2.03	-1.06	4	1
SDCCAG1	Phospho(S)@417	-3.11	-1.45	2	4
SEPT9	Phospho(S)@85	-4.6	-0.8	8	7
SMARCC2	Phospho(S)@283	-0.95	-6.64	10	1
SMARCC2	Phospho(S)@286	-0.5	-6.64	7	1
SORBS3	Phospho(S)@530	-0.54	-1.31	6	2
TACC2	Phospho(S)@2317Phospho(S)@2321	-6.64	-1.15	13	6
TGFB1I1	Phospho(S)@137Phospho(S)@141	2.06	1.76	16	3
TMOD3	Phospho(S)@25	1.32	2.89	2	5
TMPO	Phospho(S)@67	-6.64	-1.11	8	16
TMPO	Phospho(T)@74	-6.64	-0.94	1	4
TMPO	Phospho(S)@184	-1.96	-0.88	13	42
TNS1	Phospho(S)@1177	3.02	3.73	25	2
TNS1	Phospho(S)@1381	4.52	4.87	9	6
TNS3	Phospho(S)@776	-4.25	-6.64	5	2
TOP2A	Phospho(S)@1247	-0.6	-2.39	7	14
TPI1	Phospho(S)@58	1.19	0.81	15	77
UBR4	Phospho(S)@2719	-0.95	-0.82	5	8
VCL	Phospho(T)@719	2.04	1.27	4	1
VIM	Phospho(T)@426	2.45	3.28	6	2
YAP1	Phospho(S)@109	-0.62	-1.53	18	57
ZDHHC5	Phospho(S)@380	1.13	1.17	6	15
