# Supplementary material for: Altered Transcriptional Control Networks with Trans-Differentiation of Isogenic Mutant-KRas NSCLC Models
Source: Front Oncol. 2014 Dec 8;4:344. doi: 10.3389/fonc.2014.00344 (PMC4259114; doi:10.3389/fonc.2014.00344)
Supplement: Table S1 — Excel format table of RSEM normalized H358 and A549 genes from RNA-Seq, edited where any read is non-zero. [file Data_Sheet_1.ZIP › TableS4.xlsx]

## Sheet: Table S4
Accession	Name	Gene Symbol	peptides (95%C) A549	peptides (95%C) H358	log2 M:E A549	log2 M:E H358
P12814	Alpha-actinin-1	ACTN1	49	44	1.36	0.63
Q09666	Neuroblast differentiation-associated	AHNAK	47	103	-0.62	-0.65
P51648	Fatty aldehyde dehydrogenase	ALDH3A2	3	3	-1.55	-1.55
P04083	Annexin A1	ANXA1	24	32	-0.51	-0.83
P04114	Apolipoprotein B-100	APOB	3	11	-2.19	-1.33
P07741	Adenine phosphoribosyltransferase	APRT	3	7	-1.19	-0.84
O75531	Barrier-to-autointegration factor	BANF1	3	8	-1.27	-0.72
O43852	Calumenin	CALU	6	3	1.52	1.18
P20810	Calpastatin	CAST	3	12	-1.02	-1.41
O00299	Chloride intracellular channel protein 1	CLIC1	8	10	0.51	1.06
P55060	Exportin-2	CSE1L	3	18	0.78	0.56
P07339	Cathepsin D	CTSD	8	14	-1.21	-1.39
Q05639	Elongation factor 1-alpha 2	EEF1A2	20	20	-3.74	-1.19
P24534	Elongation factor 1-beta	EEF1B2	2	4	0.54	1.14
P41567	Eukaryotic translation initiation factor 1	EIF1	3	4	4.35	0.52
P19525	Interferon-induced, ds RNA-activated PK	EIF2AK2	3	3	-0.5	-1.26
P09104	Gamma-enolase	ENO2	4	13	0.7	1.11
P13804	Electron transfer flavoprotein subunit alpha	ETFA	8	7	-0.95	-0.5
P21333	Filamin-A	FLNA	124	107	0.84	0.64
P02751	Fibronectin	FN1	43	1	2.94	2.46
Q13283	Ras GTPase-activating protein-binding 1	G3BP1	4	7	0.5	0.59
P11413	Glucose-6-phosphate 1-dehydrogenase	G6PD	54	4	-2.21	-1.96
Q92616	Translational activator GCN1	GCN1L1	6	27	-1.31	-0.76
P62873	Guanine nucleotide-binding subunit beta-1	GNB1	2	6	0.59	0.6
P00390	Glutathione reductase, mitochondrial	GSR	4	3	-0.58	-0.68
P62805	Histone H4	HIST1H4A	8	10	-0.97	-1.67
Q6FI13	Histone H2A type 2-A	HIST2H2AA3	16	27	-0.79	-1.59
O75874	Isocitrate dehydrogenase [NADP] cytoplasmic	IDH1	6	4	-1.02	-2.31
O00410	Importin-5	IPO5	2	19	0.84	0.69
P08729	Keratin, type II cytoskeletal 7	KRT7	24	33	-0.69	-3.86
P05787	Keratin, type II cytoskeletal 8	KRT8	28	39	-0.5	-4.1
P00338	L-lactate dehydrogenase A chain	LDHA	36	45	0.71	0.63
P02545	Lamin-A/C	LMNA	23	57	-1.02	-1.23
P27816	Microtubule-associated protein 4	MAP4	2	18	0.8	0.64
P11586	C-1-tetrahydrofolate synthase, cytoplasmic	MTHFD1	3	6	0.56	1.31
P15559	NAD(P)H dehydrogenase [quinone] 1	NQO1	27	8	-1.04	-1.34
P30101	Protein disulfide-isomerase A3	PDIA3	17	26	0.62	0.83
O00469	Procollagen-lysine,2-oxoglutarate 5-dioxygenase 2	PLOD2	14	2	1.5	1.65
P23284	Peptidyl-prolyl cis-trans isomerase B	PPIB	9	12	1.1	0.81
Q96C90	Protein phosphatase 1 regulatory subunit 14B	PPP1R14B	3	10	0.57	1.21
Q99460	26S proteasome non-ATPase regulatory subunit 1	PSMD1	3	7	0.5	1.05
Q06323	Proteasome activator complex subunit 1	PSME1	7	5	-0.75	-1.47
P11216	Glycogen phosphorylase, brain form	PYGB	8	22	-0.51	-0.58
P06703	Protein S100-A6	S100A6	11	14	-3.41	-1.21
P50454	Serpin H1	SERPINH1	8	27	1.45	0.54
P11166	Solute carrier family 2, glucose transporter 1	SLC2A1	2	3	1.67	0.58
P53999	Activated RNA polymerase II coactivator p15	SUB1	2	4	1.66	1.21
Q15582	TGF-beta-induced protein ig-h3	TGFBI	6	15	2.65	2.7
P07996	Thrombospondin-1	THBS1	11	5	3.2	2.18
Q9Y490	Talin-1	TLN1	35	73	0.79	0.8
P62328	Thymosin beta-4	TMSB4X	19	22	-0.98	-1.28
Q92973	Transportin-1	TNPO1	3	4	-0.59	-0.51
P09493	Tropomyosin alpha-1 chain	TPM1	35	18	2.59	1.38
P67936	Tropomyosin alpha-4 chain	TPM4	33	26	1.35	0.5
P68366	Tubulin alpha-4A chain	TUBA4A	42	38	1.16	1.5
Q16881	Thioredoxin reductase 1, cytoplasmic	TXNRD1	25	7	-1.17	-1.77
P08670	Vimentin	VIM	73	94	1.74	3.15
Q15942	Zyxin	ZYX	4	4	1.39	1.03
