# Supplementary material for: Altered Transcriptional Control Networks with Trans-Differentiation of Isogenic Mutant-KRas NSCLC Models
Source: Front Oncol. 2014 Dec 8;4:344. doi: 10.3389/fonc.2014.00344 (PMC4259114; doi:10.3389/fonc.2014.00344)
Supplement: Table S1 — Excel format table of RSEM normalized H358 and A549 genes from RNA-Seq, edited where any read is non-zero. [file Data_Sheet_1.ZIP › TableS5.xlsx]

## Sheet: Table S5
A	Node	Tool	Cell Model	State	GSEA Dataset NAME	SIZE	NES	NOM p-val	FDR q-val
	Control	GSEA	A549	Epi	LIM_MAMMARY_STEM_CELL_DN	427	2.02584	0	0.000387929
			H358			424	2.29531	0	0.000103469
			A549	Mes	LIM_MAMMARY_STEM_CELL_UP	487	-1.68306	0	0.0722108
			H358			463	-2.05695	0	0.00065307
			A549	Epi	TGFB_UP.V1_DN	189	1.31584	0.0190024	0.0820599
			H358			183	1.71281	0	0.011597
			A549	Mes	TGFB_UP.V1_UP	188	-1.77598	0	0.00232199
			H358			179	-1.83132	0	0.00144566
		IPA			IPA Transcription Regulator	IPA Predicted Activation State	Reg. z-score	p-value overlap
			A549	Mes	TGFB1	Activated	4.981	0.00725
			H358				6.315	0.00214
			A549		DKK1	Inhibited	-2.084	0.117
			H358				-2.084	0.184
			A549		SMAD7	Inhibited	-1.871	0.391
			H358				-2.02	0.411
B	Node	Tool	Cell Model	State	GSEA Dataset NAME	SIZE	NES	NOM p-val	FDR q-val
	KRas	GSEA	A549	Mes	KRAS.600.LUNG.BREAST_UP.V1_UP	278	-1.59658	0	0.0111231
			H358			232	-1.63999	0	0.00870391
			A549		KRAS.LUNG.BREAST_UP.V1_UP	140	-1.67982	0	0.00431032
			H358			120	-1.73534	0	0.00371081
			A549	Epi	KRAS.LUNG_UP.V1_DN	140	1.32792	0.0145631	0.0729122
			H358			116	1.25985	0.0457516	0.0883992
			A549	Mes	KRAS.LUNG_UP.V1_UP	140	-1.74578	0	0.00230809
			H358			120	-1.8303	0	0.00108424
			A549	Epi	SWEET_KRAS_TARGETS_DN	65	1.73225	0	0.0177172
			H358			61	1.75591	0	0.0267959
			A549	Mes	SWEET_KRAS_TARGETS_UP	84	-2.01666	0	0.000392064
			H358			82	-2.16752	0	0
