# Supplementary material for: Altered Transcriptional Control Networks with Trans-Differentiation of Isogenic Mutant-KRas NSCLC Models
Source: Front Oncol. 2014 Dec 8;4:344. doi: 10.3389/fonc.2014.00344 (PMC4259114; doi:10.3389/fonc.2014.00344)
Supplement: Table S1 — Excel format table of RSEM normalized H358 and A549 genes from RNA-Seq, edited where any read is non-zero. [file Data_Sheet_1.ZIP › TableS6.xlsx]

## Sheet: Table S6
Gene Name	H358 log2 M:E	A549 log2 M:E
FOXC2	2.32769	-1.80735
SNAI1	2.23799	0.205981
SNAI2	0.209069	4.75207
TWIST1		5
ZEB1	3.69593	1.02385
ZEB2	2.7929	-0.68226
CD24	-2.024	0.0704734
CD44	1.79912	1.19143
NANOG	0.478761	1.41848
SOX2	-2.01406	-2.32193
