# Supplementary material for: Altered Transcriptional Control Networks with Trans-Differentiation of Isogenic Mutant-KRas NSCLC Models
Source: Front Oncol. 2014 Dec 8;4:344. doi: 10.3389/fonc.2014.00344 (PMC4259114; doi:10.3389/fonc.2014.00344)
Supplement: Table S1 — Excel format table of RSEM normalized H358 and A549 genes from RNA-Seq, edited where any read is non-zero. [file Data_Sheet_1.ZIP › TableS7.xlsx]

## Sheet: Table S7
Gene Symbol	H358 M1:E	H358 M2:E	A549 M1:E	A549 M2:E
AMTN	2.43888	2.69797
ATF3	0.360176	0.478231	-1.7625	-1.32193
CDH3	-1.21167	-0.986611
CDKN2A	-0.881183	-0.514037
CDKN2C	-1.87823	-1.38105	1.34448	1.26303
DKK2	-2.13386	-1.98185
FOXC1	-1.62731	-1.42768	1.90821	1.88699
H2AFX	-2.00696	-1.80706	0.184777	0.172126
HMGA2	-0.757755	-0.630724	-1.16874	-1.14446
HOXA5	-0.70044	-0.543396	1.60009	1.56937
HOXC9	2.41504	2.35364	-0.517821	-0.629714
IGFBP1	-3.90689		-1.97863	-2.25873
KLF4	-0.0784347	0.071125	-3.85086	-3.19878
KLK4	-3.27444	-2.34483
NPTX1	0.333976	0.534054	4.06411	4.17034
PMP22	2.64666	2.83999	-2.51183	-2.31389
PRKG2	-0.378954	-0.246338	-2.80735	-2.80735
SATB1	1.77437	1.89782
SOX2	-2.17453	-1.86966
TCF7	1.72922	1.91339	-0.766524	-0.926583
TRIM10	-1.76553	-1.81444
TRIM15	-1.32193	-1.61143
WT1			-1.32193	-1.1062
